# Supplementary material for: Tissue-specific transcriptomics, chromosomal localization, and phylogeny of chemosensory and odorant binding proteins from the red flour beetle Tribolium castaneum reveal subgroup specificities for olfaction or more general functions
Source: BMC Genomics. 2014 Dec 18;15:1141. doi: 10.1186/1471-2164-15-1141 (PMC4377858; doi:10.1186/1471-2164-15-1141)
Supplement: Supplementary file 1 — Additional file 1: Table S1: New names (column 1; uploaded at iBeetle genome browser [48]) based on chromosomal localization and corresponding previous names from Richards et al. 2008 [7] (column 2; uploaded at Beetle Base) as well as Foret and Maleska [16, 63] respectively from Vieira and Rozas [12] (column 3). The AA sequence including the signal peptide with the tryptic fragments identified by MALDI-TOF MS highlighted in red (column 4). The length of the pre-peptide (column 5) and mature peptide (column 6) in AA. The predicted length of the signal peptide (column 7; based on SignalP4.1 [50]). The molecular mass of the pre-peptide (column 8) and the mature peptide (column 9). The superfamily identified by the conserved domain database [51] (column 10), as well the probability as e-value (column 11). The confidence of the signal peptide [50] (column 12). The number of cysteines in the mature peptide (column 13). The Cysteine formula adjusted to the six highly conserved cysteines (column 14; including C-OBPs). The isoelectric point (based on endmemo [116], column 15). The position of alpha helices (based on jpred [117], column 16). Whether it was confirmed by cloning from cDNA (column 17). Primer sequences used for cloning from cDNA (columns 18 and 19). The reads per kilobase of exon model per million mapped reads of the different tissue samples (columns 20–34) The calculated fold-changes over body, and the corresponding p-values (DESeq package [80], column 35–42). (XLSX 74 KB) [file 12864_2014_6882_MOESM1_ESM.xlsx]

## Sheet: Tabelle1
Name	Richards et al. (2008)	Foret & Maleszka (1-46; 2006); Vieira & Rozas (2011)	AA Sequence	length full	length mature	lenght SiP	Mass full average	Mass mature average	CDD prediction	E-Value (CDD)	SignalP4.1 score	Cys count mature	Cys Formula	Isoelectric point (http://www.endmemo.com/bio/proie.php)	Jpred3 (www.compbio.dundee.ac.uk/www-jpred/index.html) helix prediction	cloned from cDNA	Primer for	Primer rev	RPKM FemAnt1	RPKM FemAnt2	RPKM FemAnt3	RPKM MaleAnt1	RPKM MaleAnt3	RPKM FemMouth	RPKM MaleMouth	RPKM FemLeg	RPKM MaleLeg	RPKM FemHead	RPKM MaleHead	RPKM FemBody	RPKM MaleBody	RPKM LarvaHead	RPKM LarvaBody	Ant FC	Ant pval adj	Head FC	Head pval adj	Mouth FC	Mouth pval adj	Leg FC	Leg pval adj
TcOBP0A	OBP15	OBP32	MNCFVIFALSLSATVFGQSLSEDEMRENARKLMTSCKDKVGASDADVEALKMHQMPESREGFCMLECVFDSAKIMQDGKFSKSGMIEGFKPLIGDDKAKLESLEKLSATCESELGDGEDKCETAKRLVECVIKNGKTHGFEVPPPRE	147	130	17	16195.4	14393.3	PBP_GOBP superfamily	5.20452e-16	0.773	6	C1X26-C2X3-C3X42-C4X10-C5X8-C6	4.68	----HHHHHHHHHHHHHHHHHH----HHHHHHHH-------HHHHHHHHHHHHHH---------HHHHHHHHH------HHHHHHHHHHHHHH---------HHHHHHHHHHHHHHH--H----------				925.343	381.018	525.231	751.031	427.393	207.744	208.492	1.15714	1.17871	28.0011	29.2495	1.96018	2.23657	16.7343	0.608508	266.466	7.85616e-07	14.3268	0.0437025	100.574	0.000292591	0.745089	0.934818
TcOBP4A	OBP18	OBP26	MKLFILAGILFTGVCAVDQEFVEKFLQKMEKIGEECAEETHATSDDIADLIEQRDPKTHEGKCLIFCYHKKFNTMKEDGSLDKVGSVLALEEVRDADFELYKNILTIFVTCGDKAKIYDDPCETATALTMCGRDEAKALGLQDAIFG	147	131	16	16412.7	14733.5	PBP_GOBP superfamily	4.25369e-12	0.796	6	C1X26-C2X3-C3X43-C4X10-C5X8-C6	4.3	--HHHHHHHHHHHHHHHHHHHH-----HHHHHHHHH------HHHHHHHHHHHHHHH---------HHHHHHHHHH-----HHHHHHHHHHHHHHHH-------HHHHHHHHHHHHHHHHHH---------				5.93422	4.33195	6.97872	0	16.5058	380.231	326.703	0.462857	0.614979	42.9477	41.0158	0.0980091	12.9934	12.3958	0.202836	0.840479	0.554606	6.12359	0.00411394	49.8733	1.48555e-11	0.10049	4.1082e-05
TcOBP4B	OBP17	OBP27	MKSTWFFLLLACSLTCALDQEFVDEFLEKMQEFGAQCAEETDATSDDIAELIARKLPPSTHEGKCMIFCMQKKFNMMKENGGIDRAGAIAALKPLQKADPELHQKVLKIFVTCGMRVKPSPDPCDTATELALCGKKEAEAIGLEDALLT	149	132	17	16420	14502.6	PBP_GOBP superfamily	2.72881e-15	0.819	6	C1X27-C2X3-C3X43-C4X10-C5X8-C6	4.51	--HHHHHHHHHHHHHHHHHHHH-----HHHHHHHHH-------HHHHHHHHHHHHHHH---------HHHHHHHHHH-----HHHHHHHHHHHHHHH--------HHHHHHHHHHHHHHHHHH---------	X	GTGAATTAGACAAGGAATTTTTAATGCA	TTATTCGATCACCAACAAATCGTCTAGA	19.1267	9.69668	8.30418	0.894714	14.7426	892.077	814.706	0.304457	0.10113	53.9488	73.0014	0.0967023	0.577958	29.8119	0.300197	26.698	4.80738e-09	186.148	8.76882e-16	2399.93	1.621e-28	0.75136	0.879826
TcOBP4C	OBP19	OBP28	MKYFVVFASLFLATNALSQDFIDKFVAKVKSIGETCVPETNASKDDISSLLAHKMPDSHEGKCLIFCFHKQFQIQNDDGSINREGAIKALEPLKADDAELYEKVISIFKKCESTPVDGDSCLYAASLAECAVKEGRAMGLDNLIVLEIE	149	131	18	16400.6	14396.3	PBP_GOBP superfamily	2.25441e-16	0.709	6	C1X26-C2X3-C3X43-C4X9-C5X8-C6	4.49	--HHHHHHHHHHHHHHHHHHH----HHHHHHHH-------HHHHHHHHHHHHHH----------HHHHHHHHH------HHHHHHHHHHHHHH--------HHHHHHHHHHHHHHH-HH-----EEEEE--				6131.46	3468.32	4671.97	4443.62	4383.9	880.183	785.338	14.8423	12.2873	68.8454	81.5937	43.2259	11.6117	150.13	0.600394	166.628	1.78179e-14	3.10167	0.157401	33.0371	3.56736e-07	0.710338	0.919262
TcOBP4D	OBP13	OBP29	MKFLLVFLSVAILCTFAMDESFLQQTRDRVKAIVKECVTEEKATDSDFDDIMALKIPTSHEGKCVFFCSHKKFNMQHPDGSINKEGALDTFEVVKDVDAEFHDKVITVYNHCLSTPVDPDPCVYSVNLFQCFMKEAKAAGIHELIIK	147	130	17	16642.1	14743.7	PBP_GOBP superfamily	6.87224e-15	0.782	6	C1X26-C2X3-C3X43-C4X9-C5X8-C6	4.99	--HHHHHHHHHHHHHHHHHHHHH----HHHHHHHHH------HHHHHHHHHHHHHHH---------HHHHHHHHHH-----HHHHHHHHHHHHHH--------HHHHHHHHHHHHHHHHHH----HH---				8979.14	7291.61	10464	9166.18	7937.47	49.0461	136.62	4.16571	4.30485	1.70277	1.6619	0.294027	0.106503	0.619791	0	42698.4	2.69365e-48	9.33555	0.00241272	499.682	8.87516e-21	30.0107	1.39909e-07
TcOBP4E	OBP12	OBP30	MKLLITLATLVVATYAIDKEFVQELRQKLRSHVEACAKEVNAGPDDVSAIFAHKLPATHEGKCIFFCMHKLYNAQNEDGSLNMAGALANLELIKDMDPDVYTKVSTSFKNCESAPFDSDPCLYAANLVTCIVKEGRAVGLDEVLVE	146	130	16	16010.3	14307.1	PBP_GOBP superfamily	3.16205e-12	0.673	6	C1X26-C2X3-C3X43-C4X9-C5X8-C6	4.64	---HHHHHHHHHHHHHHHHHHHHH----HHHHHHHHH-------HHHHHHHHHHHHHH----------HHHHHHHHH------HHHHHHHHHHHHHHH--------HHHHHHHHHHHHHHHHHH----HHHH---	X	CAAGTTGGGCTTATTTCTTCAT	ACAAGTCAAAATCAATCCCTTC	9605.02	13106.9	19659.9	7965.38	17942.2	284.806	339.577	280.069	258.758	18.896	17.4683	1.48014	0.536139	240.243	0.204216	13047.5	1.25634e-11	20.0148	0.0235305	333.038	2.46987e-05	379.131	1.25715e-05
TcOBP4F	OBP16	OBP31	MQLLVVVLAVCVLGANAGLDPKFLEKLTQEVQAVGTSCGEKEHATADDMIEIMEEKFPPTSHEAKCVVACFYKHYKMMKEDGTFDKDAAVKAFDEIKAQDAEIHAKILKVIDACDAKKQMSDDHCVSAASMAGCVKTEAIANGLTKEAFMAS	152	135	17	16446.9	14751.8	PBP_GOBP superfamily	1.72303e-10	0.81	6	C1X27-C2X3-C3X43-C4X10-C5X8-C6	4.87	---HHHHHHHHHHHHHHHHHHHHH----HHHHHHHHH-------HHHHHHHHHHHHHH----------HHHHHHHHH------HHHHHHHHHHHHHHH--------HHHHHHHHHHHHHHHHHH----HHHH---				25.5124	22.0464	21.0922	0.839033	40.7131	1727.21	1535.99	0	0.247867	104.83	143.011	1.99093	0.309069	128.001	0.686726	18.8675	4.53528e-10	124.455	3.08742e-16	1570.92	9.50296e-29	0.158284	0.114647
TcOBP4J	OBP14	OBP25	MNSVLFLLVCALVACSGELDKEFLMQFLQKIKKVSEDCIAETQATKNDIKTLLEHKIPDSHEGKCMIFCFHKHFQIQNEDGSLNKVAAISLLEPIKDHSQDIYDKVVKIFNTCFDSAERDDDSCIYASNLAECAIRESKSLGLDDLLVIE	150	133	17	16917.3	15195.1	PBP_GOBP superfamily	7.80958e-13	0.735	6	C1X26-C2X3-C3X43-C4X10-C5X8-C6	4.62	---HHHHHHHHHHHHHHHHHHHH-----HHHHHHHH-------HHHHHHHHHHHHHH----------HHHHHHHHHH-----HHHHHHHHHHHHHHHH-------HHHHHHHHHHHHHHHHHH-----EEE--	X	GTTAGACAAGGAATTTTTAATGCAA	GTATTTTTATTGAACACTCACCGATT	387.238	52.123	73.2446	163.112	75.9349	666.043	556.362	1.96586	0.853911	51.7372	73.6908	73.1031	45.5651	105.093	1.39164	2.45703	0.377937	1.15528	0.982797	10.7804	0.0020386	0.0327872	8.69927e-06
TcOBP5A	n.d.	OBP48	MCPKFCILVLSIIVIVQAEDAKEKKCDIPPTAPKKIEDVINQCQDEIKLAILTEALEALNINEHTKSRAKRDTFSDDEKRIAGCLLQCVYRKMKAVNEKGFPTVEGLVALYSEGVTQKEYIIATLQAVNVCLNKAQKKHLTKPQSLEAEHGKTCDIAYDVFDCVSERIGEYCGQTP	176	158	18	19647.6	17675	PBP_GOBP superfamily	0.00106097	0.846	8	C1aX16-C1X40-C2X3-C3X42-C4X22-C5X8-C6X8-C6a	5.76	---------------HHHHHHH-----HHHHHHHHHHHHHHHH-----------------HHHHHHHHHHHHHHH---------HHHHHHHHH--------EEEHHHHHHHHHHHHHHHHHH----HHH-------HHHHHHHHHHHHHHH------				218.125	15.6857	31.0047	143.689	33.3024	156.85	175.204	252.864	154.668	132.274	99.335	36.6754	45.8098	206.911	48.4409	2.01533	0.58321	2.91018	0.281087	4.06414	0.0901289	6.57524	0.0144649
TcOBP5B	OBP08	OBP16	MIRYYIVLLLYFFAPPVLGISEEMQELVNQLHSTCVAETGVSEDLINKVNSDKVMIDDEKLKCYIKCLLTETGCISDDGVVDVEATIALLPEDMKAKTTPVIRSCGAKMGANPCESAWLTHKCYLETSPADYVLI	135	116	19	14954.3	12683.5	PBP_GOBP superfamily	8.98543e-22	0.804	7	C1X27-C2X3-C3X6-C3bX30-C4X8-C5X8-C6	4.21	--HHHHHHHHHHHHHHHHH----HHHHHHHH--------HHHHHHHHHHHHHH----------HHHHHHH-----HHHHHHHHHHH-------HHHHHHHHHHHHHH----EEEE-				40.4691	16.3941	24.4458	40.5882	18.3877	4.85215	3.53074	3.60983	1.45002	0.988275	0.361708	0.319971	0	111.289	0.441467	183.993	1.47723e-11	4.87052	0.151819	29.922	0.0001181	23.8188	0.000492618
TcOBP5C	OBP06	OBP17	MSPLLLIFISCLFPRVFGISEEMQELANTLHATCVDETGVSEDAIESARKGNFAPDDKLKCYMKCIMEQMACIDDEGIIDVEATIAVLPEEYQAKAEPIVRKCGTKIGANACDNAFLTNKCWYEEDPEDYFLV	133	115	18	14855.9	12820.3	PBP_GOBP superfamily	8.73394e-23	0.807	7	C1X26-C2X3-C3X6-C3bX30-C4X8-C5X8-C6	3.94	--HHHHHHHHHHHHHHHHH----HHHHHHHH-------HHHHHHHHHHHHHHH---------HHHHHHHH---HHHHHHHHHHHH-------HHHHHHHHHHHHHHH---EEEE-	X	TTCCGAGGAGATGCAAGAACT	GCCAGAATGCTAATTGAGTTGC	2668.15	839.081	1187.74	2087.53	1021.18	116.366	150.426	111.189	57.5648	25.0338	21.0719	7.68567	5.41101	2.05363	0	227.917	0.00381173	3.77254	0.734125	21.2114	0.203196	17.6726	0.233141
TcOBP5D	OBP07	OBP18	MYKTRVIYVLFALCLVEIFAIEMDDDMKELINNLHNTCTGETGATDDQIENARKGNFAEDDSFKCYFKCVFDQMGCMTDDGKVDSEAVIAVMPPELADKIASTVRGCTEVGANPCETAWLANKCYQKSNPDMYFVP	136	116	20	15209.2	12834.2	PBP_GOBP superfamily	3.97312e-22	0.778	7	C1X26-C2X3-C3X6-C3bX30-C4X7-C5X8-C6	4	----HHHHHHHHHHHHHHHH-----HHHHHHHH-------HHHHHHHHHHHHHHH---------HHHHHHH----HHHHHHHHHHH-------HHHHHHHHHHHHHH---------				20709	11860.1	17018.5	17855.6	15874.9	428.689	595.234	467.102	263.971	44.3113	53.7884	26.5755	8.74416	116.168	0.986049	926.065	7.40958e-19	3.11676	0.215523	31.3208	3.52537e-06	29.4552	5.2549e-06
TcOBP5E	n.d.	OBP47	MNKQIAVVTFLIAVAALTAAYEFNDPLFNQILANELVELESSAYPHHRSRRDEDAVTEKCRPFRKKKLCCAEETFDELHDKDRDFKRECFKQVVGSKDGPREFDPFRCDKVDKHRRDMTCVSQCVGQKKDVLDKDGNVKEAEFGEFVKETMAKESWFVSIQDKVVSTCLAEARNATANRDTSDTESCNPAGVKLMHCMFREIQLGCPTEQIKDQKACARARDKIKRHNEFLPPPPQFLNDE	241	221	20	27671.1	25643.7	n/a	n/a	0.811	12	C1aX8-C1b-C1cX18-C1dX18-C1eX11-C2X3-C3X43-C4X18-C5X9-C6X8-C6bX10-C6c	6.25	-------HHHHHHHHHHH-----------------------------------------HHHHHHHHHHHHH---------------------------HHHHHHHHH-----------HHHHHHHHHHH-----HHHHHHHHHHHHHHHHHHHHHHHH----------HHHHHHHHHHHHHHHH---------HHHHHHHHHHH----------------				91.7783	64.2355	93.0896	86.1761	76.3321	1494.71	1298.11	7.40698	4.41921	277.281	306.415	20.3195	11.1054	171.139	9.42768	5.0153	0.000260774	20.3084	1.84796e-08	93.6461	5.89603e-16	0.523105	0.395621
TcOBP5F	OBP24	OBP19	MLPAALFVVLATLTFATAEIVVPDDLKDYINELHDHCLKEMGLTEGDHKNYNIHVKDPKMMCYMKCLMTTSKWMNMDESIQYDFILSSVHPAVKNILLPALDKCRDIPKGTMECEKAYNFNMCLFNADPENWFFI	135	117	18	15603.1	13770.9	PBP_GOBP superfamily	1.5655e-14	0.901	6	C1X24-C2X3-C3X37-C4X9-C5X8-C6	4.9	-----HHHHHHHHHHHHHHHH-----HHHHHH-------HHHHHHHHHHHHHHHH--------HHHHHHHH-H-HHHHHHHHHHHH--------HHHHHHHHHHHHHH----EEEE-				3431.26	4606.67	5953.27	3540.78	5118.45	12.5797	41.8316	1.17529	1.33848	0.329425	0.723417	0	0	0.168619	0	Inf	1.56835e-31	Inf	0.035876	Inf	2.47539e-12	Inf	0.000165983
TcOBP5G	OBP25	OBP20	MMPLKNLIILIVCPLFVFAKVDIPPDLQAEIDGYYDICYKQIGLTKDDLKAYKIGDRDPKIMCFMKCVFVEAKWMDENENLQYDYIKNTIHHSIRHITLPELENCGKKAEGDKCEKSFSFFNCMNKAEPEDWVLIQ	136	117	19	15918.5	13760.6	PBP_GOBP superfamily	6.31234e-14	0.843	6	C1X24-C2X3-C3X37-C4X8-C5X8-C6	4.8	-----HHHHHHHHHHHHHHHH-----HHHHHHHH-----HHHHHHHHHHHHHHHHH-------HHHHHHHH-H-HHHHHHHHHHHH-------HHHHHHHHHHHHHH----EEEEE-				2848.2	1959.92	3352.62	2510.62	2471.71	12.2202	26.4396	9.83374	5.64703	4.49653	1.43627	2.32933	1.72582	0	0.219122	1220.45	1.61126e-20	1.52881	0.758094	9.91443	0.00120296	5.22292	0.0374875
TcOBP5H	OBP26	OBP21	MMHLKNFVVLVVCPLFVFAKVEIPPDLEAEIDEYFEQCFEPNGVTMDDIKAYKMGDKDPKIMCFMRCLFVSGKWMDENENMQYDYIKETIHHAIRHITIPELENCGKEAQTGDKCEKSFNFFMCMNRAEPEDWILDYKS	139	120	19	16426.9	14237.1	PBP_GOBP superfamily	6.69319e-16	0.794	6	C1X24-C2X3-C3X37-C4X9-C5X8-C6	4.31	-----HHHHHHHHHHHHHHHHH----HHHHHHHH-----HHHHHHHHHHHHHHH---------HHHHHHHH----HHHHHHHHHHHH-------HHHHHHHHHHHHHH------------				6615.7	18667.8	24409.9	7867.79	20602.5	41.7234	124.221	0	0.48759	0.24001	0.14055	0	0.0562946	0	0	457100	2.58656e-07	6.36591	0.812354	2727.99	0.00262986	10.5971	0.601747
TcOBP6A	OBP11	OBP43	MSFLILLICVIPAIFCRSFSHDELDTDLSFIKTCNRTSPISMRTMNEVLINKKLGHGESSAFKCFLHCLFMKYGWMDSDGGFLLHDIKQTLEESDVEIASLEFILYKCTATESNNRCERAFVFTQCFWDKMAEQQPSEDQFFYNIEDKK	149	133	16	17358.8	15580.5	PBP_GOBP superfamily	2.02617e-13	0.791	6	C1X29-C2X3-C3X39-C4X8-C5X8-C6	4.81	---HHHHHHHHHHHHHHHHHH----HHHHHHHHH---------HHHHHHHHHHHHHH----------HHHHHHHH------HHHHHHHHHHH-------HHHHHHHHHHHHHHHH-------EEEEE------				52.6959	17.5114	19.4749	46.4862	18.7934	25.9069	22.478	27.9339	15.3212	28.8225	25.58	17.5998	5.46433	31.4936	11.5076	2.67685	0.150396	2.63202	0.281391	2.26875	0.40559	2.67507	0.284782
TcOBP6B	OBP01	OBP37	MILKASIFLILAVATFGAILEDSELMKVVENCVKKTNANESEFSSPNFLETTPSQPALCTAKCLLESLEIVNSEGNINMETLKEYAQPFESPAREAVATCGEEIKSVTTCDDMEKYRKCVEPLIKNS	127	110	17	13986.9	12196.7	PBP_GOBP superfamily	1.54976e-09	0.789	6	C1X26-C2X3-C3X36-C4X9-C5X8-C6	4.18	-----HHHHHHHHHHH------HHHHHHHH--------HHHHHHHHHHHHHHH--------HHHHHHH--HHHHHHHHHHHHH---------HHHHHHHHHHHHHH----				60.0758	96.9992	133.02	66.6933	119.03	1519.89	1494.69	2.14071	3.14056	100.104	164.717	2.60643	1.16987	59.8388	0.117265	48.1116	6.92752e-15	78.19	7.89077e-14	849.646	4.20705e-26	1.96673	0.362336
TcOBP6C	OBP05	OBP38	MAKKQLVLFFLAFIFLQSSWAYFFMSQKFAEVREECLSENSMTMDELHEGWKMENLPESHLCFLKCLLEKREVIDENGVPQKEKIDEILTVKQLSDEKREEISTCITNVEKIENCETMSEIMRCFPKKRRD	131	110	21	15612	13141	PBP_GOBP superfamily	6.65321e-12	0.704	6	C1X25-C2X3-C3X38-C4X9-C5X8-C6	4.57	--HHHHHHHHHHHHHHHH----HHHHHHHH-------HHHHHHHHHHHHH----------HHHHHHHH-----HHHHHHHHHHHHH------HHHHHHHHHHHHHH----				97.2893	44.5108	65.5187	90.0019	53.1711	133.404	122.734	0.432467	0	15.4006	22.6583	0.329667	0.119413	10.25	0	306.915	2.16609e-20	95.1659	1.18266e-11	612.919	6.66394e-21	1.36032	1
TcOBP6D	OBP04	OBP39	MCRLFVVLSLFVASQALDVEKIRNELMADKNFVELRNKCLDKLGLKEEDLRDLKFDGDVSEDLMCFGKCIQEEDGLLDSEGNLNEEKLEKKIETMPFLSRVSDDTKNNIMECLKEIGKIETCQDFGKQRDCIHKYV	136	120	16	15732	13965.8	PBP_GOBP superfamily	0.000254035	0.828	6	C1X25-C2X3-C3X42-C4X9-C5X8-C6	4.39	---HHHHHHH--HHHHHHHHHHHHHH----HHHHHHHH------HHHHHHHHHHHHHH----------HHHHHHHHH--------HHHHHHHHHHHH-------HHHHHHHHHHHHHH--				751.333	305.547	422.77	594.285	389.539	1323.89	997.772	15.2506	8.02764	147.037	205.961	1.69405	1.09302	350.679	2.19122	338.03	1.18683e-24	138.132	2.30292e-16	869.944	6.4021e-26	11.5083	1.58368e-05
TcOBP6E	OBP02	OBP40	MNPITSVILTFLFVFSFGEKESEEALQQIFTELDGPAAELRDQCLEKNSMKVTDLKTYNTSNDIPEKELCFYKCFYEGVEFIDANGNLNVNNMKEIPAISELGDEVLNEITACVEKIGKIRCCGDLRKIEQCYQNITM	138	120	18	15696.8	13681.4	PBP_GOBP superfamily	9.86742e-08	0.65	7	C1X25-C2X3-C3X38-C4X8-C5a-C5X8-C6	4.13	---HHHHHHHHHHHHHHHHHHHHHHHHHH-----HHHHH--------HHHHHHHHHHHHHHHHE-------------------HHHHHHHHHHHHHH---------HHHHHHHHHHH---				24.993	10.051	13.3623	21.6612	13.6493	56.8812	58.9524	0	0	6.68804	7.85662	0	0.283498	3.62956	0	99.7217	1.2162e-12	49.1741	1.19214e-07	377.032	1.29914e-16	0	0.419455
TcOBP6F	OBP03	OBP41	MWSFVTLLFSFLVLASAQKKGKYWTTISECLTEHSMGVEDMKKFDLPAEKMSEEMLCFNKCFYDKLLITDENGEINTDNLMSIPLVNAIDASKHDDLVTCLKKVGKIEECDGVKKIEQCFVEFI	124	107	17	14189.4	12275.1	PBP_GOBP superfamily	7.92755e-05	0.912	6	C1X26-C2X3-C3X38-C4X9-C5X8-C6	4.53	-------HHHHHHHH------------------HHHHHHHHHHHHHHHE-------------EEEEE-------HHHHHHHHHHHHH-------HHHHHHHHHHH--				75.4137	94.1216	129.581	65.1663	119.043	894.717	887.039	4.11017	2.79118	66.3515	109.168	3.01711	1.19795	31.0044	0.480316	44.1005	1.93247e-14	46.6943	1.74524e-11	452.493	4.91261e-23	2.31175	0.266949
TcOBP6G	OBP20	OBP42	MATRFCFGLLILFVGTVLVFAENEHEILEVRALCMNETGVSEETARNYKPAEDPASEEILCMVKCIFEKIGCLKDDGSFCVDTMKKKNYIMDVINEENEEKIYECLRGVGKITNCRDMAAVEECFVKNDSK	131	110	21	14868.1	12567.2	PBP_GOBP superfamily	8.48344e-12	0.919	8	C1X26-C2X3-C3X6-C3aX7-C3bX24-C4X9-C5X8-C6	4.31	--HHHHHHHHHHHHH-----HHHHHHHH-------HHHHHHHHHHHHHH-H--------HHHHHHHH------HHHHHHHHHHHHH------HHHHHHHHHHHHHH----				107.048	58.3207	93.3247	92.9636	83.6083	811.164	695.518	2.16234	1.89618	90.8764	132.67	1.75822	3.04503	49.8603	0	32.7238	4.01981e-12	48.2599	3.0961e-11	311.268	9.35646e-21	1.10703	1
TcOBP7C	n.d.	OBP49	MNRYVLCVILVLQIYPKLSQTLENNNGNKLGDVLKNHTKSIYNSTKNQNEDENIMKQETHKLLSECGVESDNSYDDDDSYGTRRGNKRRGNNYDNFGNRKRPNRRYSGNESNNYNRYGNRNRGNRYSGNDDENNSNESTNRGNRRNNGNRNRYNNENYSDEEDSNESNQSNNQRRYNRTMSNTGYYYGDGGYHNECNDNHGYRNQWRPFGGNVGYDYGNMRRGYGRNLDMNLRAKRSNDNDDSQCVSQCVFGYLEVLDDNRVPSETLVIKWLQDHLSNDMKRIRALREARRCFARLSTSDTEDGCEFSQSLSKCLNLELE	320	299	21	37413.2	34936.1	PBP_GOBP superfamily	0.00024026	0.629	7	C1aX129-C1X48-C2X3-C3X42-C4X12-C5X8-C6	7.38	---------EEEE---------------HHHHHH--------------------------------------------------------------------------------------------------------------------------------------------------------------------------------------------HHHHHHHHEEEEEE--------HHHHHHHHHHH--HHHHHHHHHHHHHHHHH----------HHHHHHHHHH-----				292.025	186.523	245.422	299.517	218.648	3.73079	4.12995	0.995887	0.968767	1.70973	1.25663	1.08451	0.0245522	4.42928	0.607876	463.809	2.54828e-15	3.12182	0.185712	8.06249	0.00638577	2.65911	0.278798
TcOBP7D	OBP10	OBP01	MKTVAVLLFLALAACTKQEDDDRQETIRQYRDDCIAETKVDPALIDRADNGDFTDDAKLQCFSKCFYQKAGFVSETGDLLFDVIKDKIPKEANREKALAIIDKCKELKGADSCETVYLVHKCYFLHSYGTDKKTE	135	117	18	15316.3	13412.9	PBP_GOBP superfamily	6.20301e-21	0.726	6	C1X26-C2X3-C3X38-C4X8-C5X8-C6	4.61	--HHHHHHHHHHHHHHHHH----HHHHHHHH-------HHHHHHHHHHHHHH----------HHHHHHHH-----HHHHHHHHHHH-------HHHHHHHHHHHHHHHHHHHH----				54.9633	31.8735	41.3297	42.1757	32.6421	295.083	303.106	57.0017	40.7122	59.8318	52.7371	31.4638	15.4148	109.771	16.6654	1.67244	0.382415	2.62445	0.12291	13.5258	6.06425e-07	2.91424	0.0772271
TcOBP8A	OBP21	OBP46	MLRLVSLLCLFLLVQGENLDMFDPAGLQACMKKLSVGETELAKALEDKSKDPPEKIMCLFKCALEDSGFLQDGVVDKSKWPMPECVQDVVKITNCNDMVALKHCFD	106	90	16	11825.9	10025.6	PBP_GOBP superfamily	0.000234	0.913	6	C1X27-C2X3-C3X22-C4X9-C5X8-C6	4.38	----------HHHHHHH----HHHHHHHHHH-----HHHHHHHHHHHH----------E-----HHHHHHHHHH------HHHHHHH---				100.868	59.1137	87.8696	144.896	77.8401	179.192	231.798	0.640213	0.637969	34.0201	58.663	10.1673	9.72266	14.3594	0.280558	8.85041	4.92022e-06	5.00206	0.00850294	21.1673	2.21174e-08	0.0868348	4.66092e-05
TcOBP8B	OBP22	OBP45	MKPIFAIITLTLCTTVHALDCGIHINKNDALKATINKCLISNKTLEDLWDMAPMSSESDSSSEEVPPVDGKMLQNFRIKRASVRLTNTETNETTPEPKAVSSEAQATENCIIQCIFDNLQMTDSTGYPVHTKILDGLLKNTTNRELRDFLQDTTDECFQVMDKEDTMDPCSYSNKLVTCLAEKGRSNCADWPVGELPFKP	200	182	18	22312.1	20356.7	PBP_GOBP superfamily	0.00782859	0.818	8	C1aX16-C1bX71-C2X3-C3X42-C4X12-C5X8-C6X8-C6a	4.37	----------HHHHHHHHHHH----HHHHHH----------------------------------------------------------H-HHHHHHHHHHHEE-------HHHHHHHH------HHHHHHHHHHHHHHHHHHH-------HHHHHHHHHHHHHHHHH--------------				2345.83	1935.74	2332.09	3102.88	2395.59	1037.93	1043.14	12.9508	12.3016	95.3153	130.592	1.44332	0.588153	55.9045	0.298704	2315.31	9.2218e-36	123.995	4.04552e-16	1095.33	3.6933e-27	17.5433	9.88734e-08
TcOBP9A	OBP23	OBP36	MKYFPHLCLCLIFFELSEAAMSEAQLKAAVKLVRNMCQPKSKATNEDIEKMHHGDWNIDRTAMCYMHCALNSNKLITKENVFNRDYAITLAEKNLPTALKTASIEAANLCKDSAKTLDDKCVAAYEISKCLYESNPEKYFLP	142	123	19	16135.6	13848.8	PBP_GOBP superfamily	4.12015e-13	0.779	6	C1X26-C2X3-C3X41-C4X10-C5X8-C6	7.79	---HHHHHHHHHHHHHHH-------HHHHHHHH-------HHHHHHHHHHHHHH----------HHHHHHHHH-----HHHHHHHHHHHHHH--------HHHHHHHHHHHHHH---------	x	TCAGGGGAGAAAGTACTTTTCAGGATTG	TCAGGGGAGAAAGTACTTTTCAGGATTG	1611.72	1464.57	2178.51	1432.9	1538.34	5.55465	21.3884	0.558881	0.10608	0.861573	0.344002	0	0.220454	0.962192	0.734749	12463.1	3.64994e-31	5.10453	0.172775	113.165	1.55769e-11	3.66267	0.638303
TcOBP9B	OBP09	OBP35	MKAILLLLVATLSFYHVYCAMSEAQMKAALKLVRNVCQPKTKATNEQIEAMHTGNWDLDKNGKCYMWCILNMYKLIGKDNSFDWEAGIATLKAQAPESVRDPAIASVNNCKDAVKTTSDKCEAAYEIAHCMYLDNPEKYFLP	142	123	19	15992.4	13811.7	PBP_GOBP superfamily	2.66861e-15	0.808	6	C1X26-C2X3-C3X41-C4X10-C5X8-C6	6.49	---HHHHHHHHHHHHHHH-------HHHHHHHH-------HHHHHHHHHHHHHHH---------HHHHHHHHH-----HHHHHHHHHHHHHHH-------HHHHHHHHHHHHHHH--------	X	CGATGAGTGAAGCCC	TTACGGTAAGAAGTATTTCTCGGGATTATCC	13228	11655.6	16488.7	15869.7	14925.1	54.692	229.359	5.42913	3.34153	1.09655	1.23841	0.608616	0.716477	90.7668	0	19974.2	1.96222e-46	1.85127	0.725829	217.82	1.1787e-18	8.83617	0.000473812
TcOBP2A	OBP-C18	OBP33	MNFFAICLCFVASTVGVSSEENDINEIRSVEENCQKQTGVSVEKVNNFELVDDPLVKENALCILKAYGIMDEDGNIYEDKLKEQITSELGEKNAEQVAKKCTIKKESPQETAHESLWCVGEQKPIPGASPDEKN	134	115	19	14885.6	12907.2	PBP_GOBP superfamily	1.02976e-13	0.782	4	C1aX8-C1b-C1cX18-C1dX18-C1eX11-C2X3-C3X43-C4X18-C5X9-C6X8-C6bX10-C6c	4.2	--HHHHHHHHHHHHHHHH----HHHHH-------HHHHHHHHHHHHHH----------HHHHHHHH-----HHHHHHHHHH-------HHHHHHHHHHHHHH-------------	X	GACCCCTGATTACATCGTACTAAC	ACAAATTCTTAATTTTTCTCATCTGG	0	0	0.0328358	0	0	0	0	0	0	0	0	0.322341	0.467037	0	0	0.0151359	0.291237	0	0.80283	0	0.794191	0	0.841897
TcOBP3A	OBP-C20	OBP44	MKKTILLCLLSQLLLLKAAELQPEDRHQIALQCIDIVGIDQKVVEDAINIEIPKNNPKYKEFLACSYKKQGYQNENGEILMENIKKFLQKFYHPSDLQELNSCSGHNGTNHAENAYQALQCIYNRLSNMTVVGN	134	113	21	15295.4	12957.4	PBP_GOBP superfamily	1.24667e-12	0.721	4	C1X27-C3X38-C4X16-C6X	6.08	-HHHHHHHHHHHHH-----HHHHHHHH-------HHHHHHHHHHHHHHH----------HHHHHHHH----HHHHHHHHHH--------HHHHHHHHHHHHHH----------	X	CACAGATTCACATTTTTCTTGT	CAGGGTTGTTCATACACCA	0	0.248088	1.87164	0.734789	2.44945	46.3464	49.0232	18.352	14.5515	66.7464	56.6987	83.164	34.5024	1.35895	25.5724	0.0170553	6.08975e-23	1.15463	0.872924	0.866035	0.983356	0.39416	0.190325
TcOBP4G	OBP-C15	OBP22	MKMCVIFTLLLLVVLASAEEDNVGKIESVEKKCQEKTGVSEESLQKIMRLEEVDDPLVKENALCTLKAYGVMDDDGNIFPDKFEEKLKPEIGADEAKRVAEKCAVKKDSPEETAHQTLWCATEENALTDTSQEQ	134	116	18	14965.9	13018.3	PBP_GOBP superfamily	3.72976e-15	0.938	4	C1X31-C3X37-C4X17-C6X	4.16	-HHHHHHHHHHHHHHHH-----HHHHHHHH-------HHHHHHHHHHHHHH----------HHHHHHHH-----HHHHHHHHHHH------HHHHHHHHHHHHHH-----------	X	TGTGTCACAATGAAAATGTGTGTTA	CAGTTACTGTTCTTGTGAAGTGTCAGT	49.4431	47.7746	76.5732	60.9443	154.591	100.296	134.157	328.813	210.182	23.0646	31.7017	12.3564	11.2673	0.849343	6.44868	6.03237	0.00507374	2.48119	0.474431	10.1935	0.00161002	30.8781	3.20511e-06
TcOBP4H	OBP-C16	OBP23	MKISTLVAILVLAGSAVCADEDNLNTENVQSIEEDCQKETGVSDESLQELSETGDSDDPLVKKNALCILKAYGVIDDQGEISEDKLEEKLEPDRGKEEAEKVAKSCAVKKDSPEETAHEALLCMQQKSQK	130	111	19	14155.6	12313.3	PBP_GOBP superfamily	9.5941e-18	0.785	4	C1X30-C3X38-C4X16-C6X	4.01	----HHHHHHHHHHHHHHHH----HHHHHHHH-------HHHHHHHHHHHHHHH---------HHHHHHHH-----HHHHHHHHHHH------HHHHHHHHHHHHHH----	X	TAAAAGACACGATGAAAATCTCC	AGTGTTTATTTTCTACTTTTGTGATTTC	134.384	91.2716	130.583	79.8205	57.8998	161.848	142.476	612.168	245.954	43.9896	39.2788	9.30114	12.0926	41.138	41.5922	8.47312	0.113365	4.04349	0.561716	14.3209	0.099316	53.2257	0.00980444
TcOBP4I	OBP-C17	OBP24	MKSFVIFVLIIVITGQINATPSLDDFKKVQKDCQKKTGVSDESINKVNNLEPVCDDLLLQENALCILKTYEVMDEEGKICPDKLMEVLEPKFGKEKAEKLIEKCTLEKDTPQLLAHATLFCLSVQKYVV	129	110	19	14564	12475.4	PBP_GOBP superfamily	9.05113e-12	0.859	6	C1X30-C3X38-C4X16-C6X	4.66	---HHHHHHHHHHHHH-----HHHHHHHH--------HHHHHHHHHHHHHH----------HHHHHHHH-----HHHHHHHHHHH------HHHHHHHHHHHHHH-----	X	TAGCCTTTAGCAATGAAATCGT	ACGAGTAATTAAACTACATATTTCTGGAC	690.902	370.913	607.674	843.53	719.633	2382.76	2547.6	3796.02	3234.89	1204.95	1595.65	323.581	482.332	0	1.1546	1.4585	0.654219	3.62137	0.0507931	6.11979	0.00103463	11.5141	4.59523e-06
TcOBP7A	OBP-C21	OBP11	MKQIYCLITVVVLIPTLTALENEGQNPDTANCVALGGQRIKDSEIAKMAHCILTKTNLMTDKGTFNSNLLKERLRQSVHSDELVDKVVMMCTVEKETPLKSAFSGYKCLRYLVPWFPLD	119	100	19	13377.6	11275.9	PBP_GOBP superfamily	1.24654e-05	0.807	4	C1X20-C1bX10-C3X14-C3bX23-C4X16-C6	7.29	-------HHHHHHHH--------HHHHHHHHHHHHHH----------HHHHHHHH------HHHHHHHHHHH------HHHHHHHHHHHHHH--------	X	GTAAACCGCGATGAAACAA	GTTCTTTATTAGTCTAACGGAAACCA	0.650567	0.31897	0.591045	0.291755	39.5777	0	0	0.475714	61.31	0	0	0	286.549	0.382204	0	0.0455691	0.473175	0	0.606184	0	0.574507	0.263791	0.961932
TcOBP7B	OBP-C14	OBP10	MNIYTCLVLVVIAASAQHLTEEQKNNWRKWSNECKVLIGVSQEAINKIRNNEFDSVDDKIKKHGLCFAKKASLADSSGNIIINQIKIKLKRVIEDDEEVDRIVTKCTIRKNTPEETTFETFRCLRENSSKFVPV	134	118	16	15384.5	13721.5	PBP_GOBP superfamily	5.92895e-13	0.698	4	C1X18-C3X39-C4X16-C6X	8.66	----HHHHHHHHHHHHHHHHH----HHHHHHHH--------HHHHHHHHHHHHHH----------HHHHHHHH------HHHHHHHHHHH------HHHHHHHHHHHHHH--------				0	0.106323	0	0	0.0612362	0.543122	0.0773237	0.0845714	0.224733	0.207416	0.728775	1.71915	0.467037	0	3.55789	0.028893	0.000495031	0.495671	0.802028	0.307281	0.635314	0.203555	0.491757
TcOBP7E	OBP-C04	OBP02	MKAFIVLVAVAVCAQALTDEQKEKIKNYHKECSAVSGVSQDVITKARKGEFIEDPKFKEHLFCFSKKAGFQNEAGDFQEEVIRKKLNAELNDLDATNKLIAKCAVKKDSPQQTAFETIKCYYENTPTHVSLA	132	116	16	14803.8	13187.8	PBP_GOBP superfamily	1.14973e-17	0.716	4	C1X31-C3X39-C4X16-C6X	7.38	--HHHHHHHHHHHHHHHHH----HHHHHHHH-------HHHHHHHHHHHHHHHH--------HHHHHHHH------HHHHHHHHHHH------HHHHHHHHHHHHHH----EE---	X	AGAAACCAACACCATGAAAGC	GCGTTCACATTTAGGCAAGAC	12716.1	3467.86	5438.16	10749.6	5246.55	30053.2	25520	8029.85	6431.86	4397.57	4949.34	664.846	450.89	23370.5	3454.3	12.9299	3.65108e-08	9.06244	3.1713e-05	51.9001	4.59438e-13	17.8289	3.1799e-08
TcOBP7F	OBP-C05	OBPO3	MKFLVVISTVLMANIVQGLTDEQKSKLEEYSKECLKESKVDESVLKEAEKGVYLDDPKLMNHVYCLVKKINSQKDKGELEVTQIKEKLMMQINDEKEVDKLIQLCLVQEKSARYSLGKCEVSS	123	105	18	14088.3	12142.9	PBP_GOBP superfamily	8.71403e-11	0.713	4	C1X30-C3X39-C4X16-C6X	5.04	--HHHHHHHHHHHHHHHHH----HHHHHHHH-------HHHHHHHHHHHHHH-H--------HHHHHHHH------HHHHHHHHHHH------HHHHHHHHHH--	X	GTTGTCACTACAGCAGGATGAA	TATGAAGACACTTCACACTTTCCA	2.83311	1.11897	2.68115	1.03526	2.6334	1.28115	1.59948	0.736589	0.367004	1.17424	0.793425	0.81885	0.0635584	0.369875	0.726284	4.74077	0.0903735	2.56674	0.545358	3.67127	0.333912	1.85267	0.820773
TcOBP7G	OBP-C09	OBP04	MRASAVFLSSFIISIQAAAFNNPEDELRRSAACLEQSKVSSESIKNLQIGNFDDDERLKEYLFCVSKNAGYQDPAGHLQHEMIRLRFKGGRYSDDTINEVLQQCGHQKDTPQETAFQFMKCAYQNAFPRNYK	132	113	19	15107.8	13142.4	PBP_GOBP superfamily	7.1966e-15	0.63	4	C1X30-C3X39-C4X13-C6X	6.25	---HHHHHHHHHHHHHH----HHHHHHHH-------HHHHHHHHHHHHHH----------HHHHHHHH------HHHHHHHHHHH------HHHHHHHHHHHHHH--------	X	TGAAACCGAAAACAATGTTGGTAG	CTCGGGAACGCATTCTGATAG	6.01652	11.044	14.0984	3.24659	13.3948	242.383	162.938	28.0707	31.0233	89.2668	142.399	83.7602	124.085	10.8626	157.886	0.0820474	3.59585e-12	1.16723	1	1.94867	0.503039	0.375577	0.10341
TcOBP7H	OBP-C01	OBP05	MKTIICFVFVLAGAWALTKEQIDKLEPISKECRELNGISEDTILKVRRGEAVNEPKLKNHVLCVSKKTGLASETGETNVEVLRTKLRKVSENDDEVNSIIQKCVVKKSTPEETAFEIFVCLRKVKPNFSPAN	132	116	16	14804.1	13051.9	PBP_GOBP superfamily	4.98381e-19	0.801	4	C1X30-C3X39-C4X16-C6X	8.33	--HHHHHHHHHHHHHHHHH----HHHHHHHH-------HHHHHHHHHHHHHH----------HHHHHHHH------HHHHHHHHHHH------HHHHHHHHHHHHHH---------	X	GTATTCAAAATGAAAACCATCATCT	ATGTGGTTAATTGGCTGGTG	0.440233	0.863377	1.2332	0.965203	1.80255	100.151	156.737	10.5587	30.51	62.9499	131.081	33.2641	37.747	33.9673	32.8411	0.0270689	8.46647e-18	2.9191	0.27974	3.67429	0.0673115	0.776097	0.934818
TcOBP7I	OBP-C02	OBP06	MNFVCVIFILVAIIGAHGLSEQQTEKLNQLSKECRALTGVSQETITNARNGNFEEDPKLKLQVLCIGKKVGIMNESSQIDENVLKAKLRKVSDNDEEVNKIYNKCAVKKPAPEETAFETIKCVMKNKPKFSPVE	134	116	18	14968.2	13068.9	PBP_GOBP superfamily	2.30467e-20	0.869	4	C1X30-C3X39-C4X16-C6X	8.32	--HHHHHHHHHHHHHHHHH----HHHHHHHH-------HHHHHHHHHHHHHHHHH-------HHHHHHHH------HHHHHHHHHHH------HHHHHHHHHHHHHH----EEE--	X	AGAAACCCAATCACAATGAACT	GCCAACACAAATCATTCAACT	0.289141	0.815145	0.722388	0.216114	0.949161	21.0912	51.4203	9.30285	5.28123	100.763	40.2284	100.033	22.6513	1.86855	3.33552	0.00947541	1.16519e-08	1.27292	0.867786	0.648754	0.940101	0.171602	0.244982
TcOBP7J	OBP-C03	OBP07	MKFLVCLLFVIVAANALTKEQKEKLDKISKECKNQSGVSQELIDKARTGELINDPKLKAQIYCVSKKAGLATEAGEINMDNLKTKLKKVAANDDEVNKIIQKCVVKKPTPEETAFEVYKCLHANKPNFSVVD	132	116	16	14682.1	12947.8	PBP_GOBP superfamily	8.41992e-20	0.813	4	C1X30-C3X39-C4X16-C6X	8.93	---------HHHHH--HHHHHHHHHHHH------HHHHHHHHHHHHHHHH------HHHHHHHHHHHHHHHHHHHHHHHHHHHH-----HHHHHHHHHHH--	X	AGCAAAATGAAGTTTCTCGTGT	CTTTAGTCAACGACGGAGAAGT	25.3868	30.7218	23.0641	44.1361	45.53	449.944	370.299	94.5133	35.0723	13988.6	13817.1	812.736	527.688	2804.46	257.65	0.0474768	3.47649e-17	22.4163	6.85418e-09	0.639018	0.685758	0.133073	5.72164e-05
TcOBP7K	OBP-C08	OBP50P	MQKILFLGLFVSSSLSTRFFNHDEIQKLECFPDIGGGLKAELWPNVVSCVFHRKGFTDDKGEFKIDVLKQKLSKFQDDKYLVNEIAELCVDKHDFTMTAAMKSALCLNKHAPWFSPYQD	119	103	16	13680.7	11928.5	PBP_GOBP superfamily	0.000395572	0.583	4	C1X30-C3X39-C4X16-C6X	6.5	------HHHHHHH-------------HHHHHHHHHHH-----------HHHHHHHH------HHHHHHHHHHH------HHHHHHHHHHHHHH----------	X	CTGTGCTCTAGAATGCAGAAAATAC	TCAGTTATTGATAAGGAAAAAGTTTAGTC	0	0.398712	0.443284	0.243129	20.5639	0.101835	0	0	38.8086	2.05342	1.88571	0	189.675	0	0	0.0359554	0.4591	0.0197799	0.831602	0.000492384	0.658055	0.250332	0.960659
TcOBP7L	OBP-C07	OBP08	MENRLVLLIVINTLLLAQAAAKQDFHKKCLASSGANADTIAKVRNGKFSNDPQTQKYFGCMLRSVGVVNQAGQLQVAALRKQVPKDMKRDEAMKIYMSCKDKKGANNDETAYLLYKCFWEASPRHVKIDGQ	131	110	21	14650.9	12389.1	PBP_GOBP superfamily	6.32939e-20	0.83	4	C1X18-C3X39-C4X16-C6X	10.05	---HHHHHHH-----HHHHHHHH-------HHHHHHHHHHHHHH----------HHHHHHHH-----HHHHHHHHHHH-------HHHHHHHHHHHHHH----EEEE---				189.256	194.427	272.317	156.221	219.354	4.25857	4.50762	0.691948	0.459681	1.1455	0.96894	0	0.477651	6.77544	0	718.879	2.53582e-20	4.20729	0.213105	16.9364	8.94616e-05	2.934	0.55763
TcOBP7M	OBP-C06	OBP09	MKYLLFLTVITLTCGIFAFSLSNREQAIFLSTYSTCLETSKVDSERALRTASGIIDDEPKLKEFLFCINKQNGVQDDAGNFVKDAVRKRIEHPLLTDKTMEIIVNKCTRKRETGEETAYQFLKCSYFTIMNEKHQ	135	117	18	15546.8	13517.2	PBP_GOBP superfamily	3.57742e-12	0.742	4	C1X30-C3X38-C4X17-C6X	7.29	----HHHHHHHHHHHHHHHH-----HHHHHHHH-------HHHHHHHHHHHHHH----------HHHHHHHH------HHHHHHHHHH-------HHHHHHHHHHHHHHH-------	X	GGCGCATACACCCTTATGAA	ACTGTTGCGCAAAGACTATTGA	0	0.246263	2.05345	0	27.1409	0.0898547	0	0	22.4196	0.617672	0.217025	0.319971	283.493	0.337239	0.220733	0.0327428	0.483038	0.00273849	0.813594	0.000290415	0.700848	0.0966696	0.934818
TcOBP9C	OBP-C19	OBP34	MSKTVFIFVIFFYLDFYATGDESVYLSNHEACVKLSGVDETLLETIYEGDVFEDMKFKTYIHCFFKKSGFQDENGVMHFDAIKSSFHKDFSQTENIDKTITECEEKKLNGESALETAFLHFKCFMGEL	128	108	20	14858.7	12466.8	PBP_GOBP superfamily	1.55356e-15	0.726	4	C1X30-C3X39-C4X16-C6X	4.47	HHHHHHHHHHHHHHH----HHHHHHHH-------HHHHHHHHHHHHHHH---------HHHHHHHH------HHHHHHHHHHHHH-------HHHHHHHHHHHHHH--	X	TACCTGATATTTACAGAAACCATGA	CAACAAAATATACTTTACAACTCTCCCATA	5989.15	6428.2	9583.18	7822.82	7397.3	17.9041	48.4712	0.17701	0.411575	0.911665	0.915206	0	0	0	0.116356	Inf	2.36581e-39	Inf	0.0024402	Inf	2.31504e-14	Inf	0.0665038
TcOBP10A	OBP-C11	OBP12	MKIVLCLLALATVALAKKCFLAEDTDKLEVMINECKTKTGVPDDILQKARNGEKIDDPKLREHALCMMKKSEMMNDAGEMQMDKIRARIKHAVSNEAEGTRIMNECAVKKDTPLATAYEMICCLIRNKNSVDE	133	117	16	14933.5	13308.4	PBP_GOBP superfamily	6.34168e-15	0.921	6	C1X30-C3X39-C4X19-C6X	6.5	----HHHHHHHHHHHHHHHHHH----HHHHHHHH-------HHHHHHHHHHHHHH----------HHHHHHHH------HHHHHHHHHH-------HHHHHHHHHHHHHHH------	X	CGAACCCAAAACTCAAAATGA	TTTCTTCACTCATCGACCGAAT	5.24337	11.283	128.023	33.1816	124.219	12276.5	10575.5	999.51	918.206	5828.46	9964.24	3280.05	5535.99	4.2784	0.560069	0.0120947	3.42846e-29	1.86696	0.717853	2.57541	0.252869	0.285381	0.0328893
TcOBP10B	OBP-C12	OBP13	MKVFVCLAVFALVAAAQAETAKEKLRKYSDECKSVSGVSEELLNKVRNHEDVHDPKLDEHGFCILKKAGFMNEAGDILADTIKTKLKENSEHPDTVDALVEKCNEKKDTPQHTASHLFTCLVDKKVHSH	129	111	18	14387.3	12553	PBP_GOBP superfamily	6.01302e-14	0.844	4	C1aX15-C1X30-C3X39-C4X15-C6a-C6	6.51	-HHHHHHHHHHHHHHHH----HHHHHHHH-------HHHHHHHHHHHHHHH---------HHHHHHHH------HHHHHHHHHH-------HHHHHHHHHHHHHH------	X	TCTTTGATCACAACGAAAATGA	CTAAACCAAAGTACAAAATTATCTAATGG	1.20105	3.68042	65.4696	10.7276	46.7079	3578.56	3054.85	566.729	568.914	2860.42	3632.59	1640.33	2219.9	29.6355	3067.67	0.0118418	1.70131e-31	1.75961	0.681226	1.72626	0.624571	0.390326	0.113497
TcOBP10C	OBP-C10	OBP14	MKLFILLSLLSVCYARKEWFDKDPQDVAKWQKECFEASGVSMESMNKLPNITLSEDPKLGENAFCLLKKLGFISEDGTLLIEKLRTSLKNQWGDEIANKLVNECARQKSTPQETAHEMFLCIPAKLK	127	112	15	14497.8	12801.6	PBP_GOBP superfamily	2.03055e-14	0.862	4	C1X30-C3X39-C4X16-C6X	5.94	------HHHHHHHHHHHHHHH-----HHHHHHHH-------HHHHHHHHHHHHHH----------HHHHHHHH-----HHHHHHHHHHH------HHHHHHHHHHHHHHH--	X	ATGAAGCTATTTATACTATTGAGTCTTCTC	GAAAATTTATTTTAGTTTGGCTGGTA	0	0	0.796526	0.364693	1.35629	47.6398	33.6811	12.5767	11.0216	47.1644	67.87	45.4425	56.5849	0.716633	231.715	0.00879475	1.6585e-31	1.18829	0.996298	0.803705	0.826037	0.308107	0.0390838
TcOBP10D	OBP-C13	OBP15	MKIVLICVLIGLVVAKQQKQDTLDEEKEKMKKWTQECIQESGVTSEILQQLRNQKRVEDPKLKEYTFCTFKKNGFMNEDGKLQYDVIKSTLMKVSGSEEEANKVVKDCVVEKSTPQDTAFETVDCWYRYKKN	132	117	15	15395.6	13829.5	PBP_GOBP superfamily	6.81484e-19	0.801	4	C1X30-C3X38-C4X16-C6X	6.6	--HHH--HHHHHHHHHHHHHHHHH-----HHHHHHHH-------HHHHHHHHHHHHHHH---------HHHHHHHH------HHHHHHHHHHH------HHHHHHHHHHHHHH----	X	TGTCATCAAGTCGGGTCAA	ATTACACACTTGCTTTTATTTCAACTT	0.293489	0.071948	1.49983	1.00908	1.83363	211.695	171.179	63.5239	39.6916	222.872	212.526	277.783	152.707	4.483	553.898	0.00412882	1.76168e-41	1.10132	0.945337	0.936686	1	0.333208	0.0622331
TcCSP2A	CSP17	CSP01	MHCLLQFCLLAAIFTCVKPQLTRISDEAIESTLNDRRYLLRQLKCATGEAPCDPVGRRLKSLAPLVLRGSCPQCTPQEMKQIQKVLAFVQKNYPKEWNKILHQYAG	106	87	19	12088.2	9954.48	OS-D superfamily	6.10281e-12	0.811	4	C1X30-C3X39-C4X16-C6X	9.68	---------HHHHHH-HHHHHHHHHHHH------HHHHHHHHHHHHHHHH------HHHHHHHHHHHHHHHHHHHHHHHHHHHHH--				314.278	14.9349	22.9928	242.402	26.4231	361.468	398.719	682.361	503.712	337.27	216.998	162.677	96.932	11.7876	16.1321	0.941181	0.605843	2.29224	0.301786	3.07416	0.11119	6.32558	0.00317646
TcCSP3A	CSP20	CSP02	MKIIILAVLIATAVAATYDVYPTKYDNVDIDAILHNKRLFDNYLQCLLKKGKCNEEAAILRDVIPDALITGCRKCNDHQKVSVEKVIRFLIKERNSDWQQLISVYDPKGEYQTQYAHYLEKI	122	107	15	14118.2	12596.2	OS-D superfamily	2.40784e-42	0.829	4	C1X6-C2X18-C3X2-C4X	7.38	--------------HHHHH--HHHHHHHHHHHH------HHHHHHHHHHHHHHHH------HHHHHHHHHHHHHHHHHHHHHHHHHHHH-----HHHHHHHHHHH--				3.1735	0.31119	0.324354	1.89759	0.168026	3.37795	1.61248	3.80571	3.57654	0.500833	0.31995	1.65101	1.08928	0.372882	0	0.83768	0.585763	0.319832	0.518118	1.89722	0.742354	3.71228	0.219799
TcCSP7A	CSP19	CSP19	MKFFIAFLMLLGAVWCEQYTTKYDNINVDEILASERLLKNYFNCIMDRGACTPDADELKRVLPDALKSDCAKCSEKQKEMTKKVIHFLSHNKQQMWKELTAKYDPDGIYFEKYKDKFDS	119	103	16	14039.1	12166.7	OS-D superfamily	4.80899e-55	0.911	4	C1X6-C2X18-C3X2-C4X	6.51	-----------HHHHH--HHHHHHHHHHHH------HHHHHHHHHHHHHHHH------HHHHHHHHHHHHHHHHHHHHHHHHHHHH-----HHHHHHHHHH--				1373.67	781.436	1038.8	1516.54	728.726	10.0817	17.4848	0	0.252825	1.96008	2.45962	1.57141	0	58.6683	0.125082	1448.34	6.25282e-08	3.3457	0.555608	20.0871	0.0296191	0.243895	0.798922
TcCSP7B	CSP18	CSP20	MRFFVIFFVACVSVALARPEDQYTIKYDNVNLKEILQSDRLTENYVNCLLEKKPCTPDGEELKRVLPDALKTSCAKCTDKQKQGAKTVIQHLYKNKQDWWKQLEAKYDPEHTYVKAHEDELKAL	124	107	17	14510.5	12608.2	OS-D superfamily	3.44738e-52	0.886	4	C1X6-C2X18-C3X2-C4X	7.38	--------------HHHHH--HHHHHHHHHHHH------HHHHHHHHHHHHHHHH------HHHHHHHHHHHHHHHHHHHHHHHHHHHH-----HHHHHHHHHHH--	X	CAAATCAAAATGCGATTCTTTGT	ACAAGGCCTTCAACTCATCTTC	55.5844	73.0696	83.9402	46.3073	80.9824	1398.48	1555.28	9.77307	10.2546	128.94	125.303	89.469	45.2068	13176.1	3367.13	0.959685	1	2.06532	0.321185	23.2184	2.19264e-09	0.207777	0.00552998
TcCSP7C	CSP16	CSP08	MPLVKSLVVVVLLIGVVYQVQGQLGLAGNNYIEKQLLCALDKAPCDALGNQIKGALPEIIGKNCERCDSRQVANARRIARYVQTKHPDVWNALVKKYSV	99	77	22	10888.7	8552.81	OS-D superfamily	2.74796e-14	0.871	4	C1X6-C2X18-C3X2-C4X	9.33	------HHHHHHHHHHHH------HHHHHHHHHHHHHHHH------HHHHHHHHHHHHHHHHHHHHHHHHHHHHH--				53.2814	10.1432	11.4367	29.4672	10.4989	7.94315	6.88954	32.0821	21.0097	7.95232	5.01762	8.84826	2.91606	6.19171	0.750493	3.90101	0.437361	1.2166	0.946674	1.36017	0.939847	6.42368	0.333783
TcCSP7D	CSP12	CSP07	MKLISAVILCAFLVAVSAAENKYTNKYDNVDVDKILNNDRVLTNYIKCLMDEGPCTSEGRELKKTLPDALSSGCTKCNQKQKETAEKVIRHLTQKRARDWERLSKKYDPQGQYKKRYEEHVATSRAA	127	109	18	14528.5	12697.2	OS-D superfamily	6.55681e-53	0.906	4	C1X6-C2X18-C3X2-C4X	9.4	-------------HHHHHH-HHHHHHHHHHHH------HHHHHHHHHHHHHHHH------HHHHHHHHHHHHHHHHHHHHHHHHHHHHH----HHHHHHHHHHHH----	X	GACAAGACGTACCATGAAACTTATC	AGTGAAGGTGGTGAAACTAGGC	69.8343	10.541	14.4414	74.7621	18.5036	92.511	92.1541	35.0542	22.3394	108.548	88.6231	105.05	65.8207	15.0493	39.8699	0.427966	0.013732	1.24315	0.84377	1.13131	0.940101	0.463702	0.265459
TcCSP7E	CSP13	CSP06	MIPLIAIAGILAVSAAPAEFYESRYDHLDVESILNNRRMVNYYAACLLSKGPCPPQGVDLKRVLPEALQTNCAKCTEKQRTAAYRSIKRLKKEYPKIWEQLRAVWDPDDVFIRKFETSFESGKPSGVISTNTSPPSPILSNRFGENEEADAASNVISSTPLPPTTSTTTRTTLTTKFTTKPSTKPTNKPVVVTKPPQAPPFATVGANLQATVSFGTNLVGGIVRSLGTLGSRVVESGTKLANMVISAAIRP	251	236	15	27121.8	25687	OS-D superfamily	1.32075e-49	0.588	4	C1X6-C2X18-C3X2-C4X	10.03	--------------HHHHH--HHHHHHHHHHH-------HHHHHHHHHHHHHHHH------HHHHHHHHHHHHHHHH---HHHHHHHHH-----HHHHHHHHHHHHH-------------------------HHHHHHHHH---------------E------------------EE-----------------EEE----HHHHHHHHHHHHH-HHHHH---HHHHHHHH-----				41.5898	10.9551	12.9291	68.5855	20.1915	134.617	125.182	49.8367	81.0243	98.004	76.6776	52.1502	95.2005	587.229	141.224	0.383327	0.00228041	1.20686	0.957307	1.74561	0.63739	1.16221	0.939905
TcCSP7F	CSP14	CSP13	MKTFVILFFGVFFIIFSDFVNGKTLHRSTRDDKYTTRYDNVDVDRILHSKRLLLNYINCLLEKGPCSPEGRELKKILPDALVTNCSKCSEVQKKQAGKILTFVLLNYRNEWNQLVAKYDPDGIYRKQYEIDDDYDYSELDSAKK	144	122	22	16921.2	14350.1	OS-D superfamily	1.47088e-49	0.544	4	C1X6-C2X18-C3X2-C4X	8.29	--------------------HHHHH--HHHHHHHHHHHH------HHHHHHHHHHHHHHHH------HHHHHHHHHHHHHHHHHHHHHHHHHHH------HHHHHHHHHHHH----------				108.218	31.083	54.6003	105.152	46.8077	53.0105	42.9786	112.675	112.568	66.2758	60.2521	42.7157	24.5134	457.38	176.288	1.9903	0.251319	2.04239	0.346927	1.50045	0.70142	4.65084	0.0040015
TcCSP7G	CSP11	CSP04	MYSYLIPLYLFLFVHYGWSEDTTHKYTTKYDNIDLENVVKNERLLKSYVDCLLEKGRCSPDGLELKKNMPDAIETDCSKCSEKQKEGSDFIMRYLIDNKPDYWKALEAKYDPDGTYKKRYFESQKDEVSKVEA	133	114	19	15770.7	13375.9	OS-D superfamily	7.17799e-53	0.696	4	C1X6-C2X18-C3X2-C4X	4.87	---------------HHHHH--HHHHHHHHHHHH------HHHHHHHHHHHHHHHH------HHHHHHHHHHHHHHHHHHHHHHHHHHHH-----HHHHHHHHHHHHH------				2851.81	1597.57	2108.91	3140.59	1722.75	6.93088	23.8376	0.170405	0.45282	0.125378	0	1.51548	0.99986	28.2375	2.01625	1733.11	7.91446e-09	0.0510634	0.140022	12.813	0.0575939	0.342169	0.723928
TcCSP7H	n.d.	CSP21P	MYSYLIPLYLFLFVHSGWSEEITHKYTTKYDNIDLENVVKNERLLKSYVDCLLEKGRCSPDGLELKSK	68	49	19	8048.18	5729.45	OS-D superfamily	8.66026e-21	0.683	2	C1X6-C2X18-C3X2-C4X	5.8	----HH---------HHHHH--HHHHHHHHHHHH------HHHHHHHH-				34.7912	18.6528	24.0273	28.2452	21.9851	0	0	0	0	0	0	0	0.456884	1.66176	0	94.0077	4.2912e-06	0	0.455965	0	0.627497	0	0.627478
TcCSP7I	CSP10	CSP03	MKLFVINFILMSLVYMSFGASVPYETVDIDKLLADDKMVTEYMACLRGEGPCNPAEKDLEEHIPLVLGNYCADCNDKQKNFVIKLATFVIKNRFDEWRQVQKRFDPDLSHADDFNKFILGS	121	102	19	13948	11712.2	OS-D superfamily	6.54167e-24	0.868	4	C1X6C2	4.56	---------HHHHH--HHHHHHHHHHHH------HHHHHHHHHHHHHHHH------HHHHHHHHHHHHHHHHHHHHHHHHHHHH-----HHHHHHHHHHH--	X	TGTCGTTAGTGTATATGAGTTTTGGT	CAGAAATGATTAGCTTCCAAGAATA	4.79926	1.45105	1.30805	4.3524	1.49075	0.801327	0.513379	0.842248	3.79237	1.97385	1.29029	1.66455	476.815	3.19548	0.369095	0.00954646	0.408244	0.00644581	0.864862	0.00253354	0.803852	0.0118395	0.914673
TcCSP7J	CSP07	CSP10	MKTFVLVAFAAVLGLALARPQEKYTTKYDNIDLEEILKSDRLLKNYFNCLMERGTCSPDGEELKKALPDALHSGCSKCTEKQKEGSRKIIHYLIDNKRDWWNELEAKYDKDGVYRQKYKDVIEKEGIKL	129	111	18	15008.1	13190.8	OS-D superfamily	4.17913e-52	0.881	4	C1X6-C2X18-C3X2-C4X	7.92	--------------HHHHHH-HHHHHHHHHHHH------HHHHHHHHHHHHHHHH------HHHHHHHHHHHHHHHHHHHHHHHHHHHH-----HHHHHHHHHHHH-----	X	AGTGAAATCATGAAAACGTTCG	CAGCCTAGGACATAATCAAACTATTTAC	1897.2	3276.05	4106.41	1955.74	3535.62	3520.46	3900.54	1126.78	982.749	3895.73	3538.75	1254.94	564.661	9897.56	845.979	3.09864	0.00733597	4.48736	0.00467204	4.3418	0.00538834	1.62829	0.556584
TcCSP7K	CSP01	CSP11	MKTLVPLLFFVIAIASSLAENSKYTTKYDNVDLDEIIKSDRLLKNYVNCLLEKGKCTPDGAELKRHLPDALHTECSKCSETQKNGSKKIMRHLIDHKRDWWNELEEKYDKEGEYRKKYEAEIKGKKD	127	108	19	14865.9	12849.4	OS-D superfamily	7.64095e-55	0.874	4	C1X6-C2X18-C3X2-C4X	7.95	-------------HHHHHH-HHHHHHHHHHHH------HHHHHHHHHHHHHHHH------HHHHHHHHHHHHHHHHHHHHHHHHHHHH-----HHHHHHHHHHHHH--	X	GTGAATCATTATGAAAACTTTAGTGC	GGCCAAAGCTAGAGTTTAATCC	17465.1	3353.93	5103.55	15242.6	5159.02	46977	54178.6	26979.1	20836	12725.4	13400.8	2529.82	2674.08	140.46	25.7982	3.35302	0.0247597	5.29516	0.00303701	19.7997	2.04737e-08	12.3425	1.93263e-06
TcCSP7L	CSP09	CSP12	MKTLVLVLFVAVLSVVFAADKYTTKYDNIDLNQILKSDRLLKNYVNCLLDRGKCSPDGQELKNNLADALQTSCSKCSQRQKDGSRTIIRYLIKNKRDWWNELEAKYDPTGIYKNKYADELKAEGIVL	127	109	18	14582.7	12651.2	OS-D superfamily	3.56053e-51	0.916	4	C1X6-C2X18-C3X2-C4X	8.87	------------HHHHH--HHHHHHHHHHHH------HHHHHHHHHHHHHHHH------HHHHHHHHHHHHHHHHHHHHHHHHHHHH-----HHHHHHHHHHHH-----	X	ACCCTTCAAGATGAAGACACTT	TAGCTACTTTACAAAACAATTCCTTC	1146.47	275.261	417.172	921.078	426.972	1079.1	1134.31	1890.16	1721.62	1429.76	1399.44	678.578	410.933	29.2028	29.1989	1.13008	1	2.81561	0.0967675	2.13075	0.281631	4.58817	0.00438443
TcCSP7M	CSP06	CSP13	MFLAIVLVVCACTNVLSEEYTNQYNDELDAALKSERLMKSYFECLLGTGKCTPSGEELKKDIPDALKNECAKCNDKHKEGIRKVIHYLVKQKPEWWEQLQKKFDPQGIYKKRYQNYLDKEGLKA	124	107	17	14439.5	12661.3	OS-D superfamily	3.97117e-45	0.802	4	C1X6-C2X18-C3X2-C4X	8.3	----------HHHHH--HHHHHHHHHHHH------HHHHHHHHHHHHHHHH------HHHHHHHHHHHHHHHHHHHHHHHHHHHHH----HHHHHHHHHHHH-----				0	0.229658	0.141851	0.186723	0.198405	1.75971	3.08986	0.182674	0.121356	0.403216	2.0464	422.396	346.838	2.93533	2.76181	0.000362395	5.19497e-64	0.00351726	2.41233e-19	0.00651684	1.96709e-17	0.000537951	1.82465e-25
TcCSP7N	CSP02	CSP14	MFATSALFAFICIQGLVSAEEYLVPQNIDLDEILKNDRLTRNYIDCILGKGKCTPEGEELKRDIPEALQNECAKCNEKHKEGVRKVLHHLIKNKPNWWQELEAKFDPKGEYKQKYNKLLEKEGLQA	126	107	19	14604.7	12632.3	OS-D superfamily	1.12559e-50	0.827	4	C1X6-C2X18-C3X2-C4X	6.77	----------HHHHH--HHHHHHHHHHHH------HHHHHHHHHHHHHHHH------HHHHHHHHHHHHHHHHHHHHHHHHHHHH-----HHHHHHHHHHHH-----				0.614709	0.263715	0.0349042	0.73513	0.130187	0.384889	0.493167	0.359595	0.358334	0.485059	0.387341	2.62695	2.10994	5.95877	5.55483	0.143801	0.000439332	0.195721	0.16216	0.191663	0.151103	0.206716	0.167332
TcCSP7O	CSP08	CSP15	MIFKIHFLVFGALLTYVSSVEYLILREIDTILKNDQMTRNYLDCVLDKGKCTKEAEKLKKGITETMKNGCVKCEQKQKEDVHKVFQHLMIHRPNWWHELETKFNPHHEIKLQHLHQSKFNPHEEVKLQHLHQFPHHDFLEREGFIR	146	127	19	17636.3	15467.6	OS-D superfamily	2.1045e-27	0.582	4	C1X6-C2X18-C3X2-C4X	8.06	--------HHHHH--HHHHHHHHHHHH------HHHHHHHHHHHHHHHH------HHHHHHHHHHHHHHHHHHHHHHHHHHHH-----HHHHHHHHHHHH------HHHH-----------------				0	0	0	0	0	0	0	0	0	0	0	0.394703	0	6.08407	21.4427	0	0.0186959	0	0.406536	0	0.577341	0	0.577493
TcCSP7P	CSP05	CSP09	MTAIVFLLALACLKTYVSSQEYLVPQNIDVDEILKNDRLTRNYLDCVLGKGKCTPEGEELKKDIPEALQNGCAKCNEKHKEGVRKVIHHLIENKPNWWQELESKFDPQGEYKKKYDELLKKEGLAN	126	107	19	14533.6	12507.1	OS-D superfamily	9.0517e-47	0.875	4	C1X6-C2X18-C3X2-C4X	6.26	----------HHHHHH-HHHHHHHHHHHH------HHHHHHHHHHHHHHHH------HHHHHHHHHHHHHHHHHHHHHHHHHHHHH----HHHHHHHHHHHH-----				0.307354	0.339062	0.209425	0.0918912	0.781123	0.866001	0.73975	2.33737	0.836113	0	0	1.14215	1.48937	0.361138	1.18188	0.233939	0.0790268	0	0.00338724	0.614166	0.826848	1.59967	0.934818
TcCSP7Q	CSP04	CSP17	MFKVLFVVFACVQAYVYAEEYTVPQNIDIDEILKNDRLTKNYLDCILEKGKCTPEGEELKKDIPDALQNECAKCNEKHKEGVRKVIRHLIKNKPSWWQELQEKYDPKGEYKSRYNHFLEEEGLN	124	106	18	14713.6	12633.1	OS-D superfamily	1.28324e-49	0.812	4	C1X6-C2X18-C3X2-C4X	5.32	----------HHHHH--HHHHHHHHHHHH------HHHHHHHHHHHHHHHH------HHHHHHHHHHHHHHHHHHHHHHHHHHHHH----HHHHHHHHHHHHH---				0.156136	1.37795	1.02842	0.420127	1.25657	0.684333	1.00212	0.548022	0.485423	0.448018	0.944493	1.39251	0.5044	0.733832	1.92126	0.850915	1	0.831299	0.984515	0.956712	1	0.772839	0.986789
TcCSP7R	CSP03	CSP18	MLFTVFLVLTCAHVVFLEEYVIPDNIDIDDILSNERLLKNYVNCLLDKGRCTPEGKKLKSTIPEALSTDCAKCNEKVKANVRKVLHHLIDNKPDMWKQLEAKYDPSGEYRSKYKDELEKNGIHV	124	107	17	14309.4	12374	OS-D superfamily	4.0173e-52	0.794	4	C1X6-C2X18-C3X2-C4X	6.77	----------HHHHH--HHHHHHHHHHHH------HHHHHHHHHHHHHHHH------HHHHHHHHHHHHHHHHHHHHHHHHHHHHH----HHHHHHHHHHHH-----	X	CCAAAATGCTTTTTACTGTGTTTC	AAGGTACGAGTACATTAGACATGAATC	999.27	1427.78	1988.68	629.77	1752.22	968.429	782.401	2313.57	1667.79	743.083	572.756	211.43	140.791	3545.69	1223	7.21093	5.43972e-06	4.00608	0.0116333	5.18376	0.00225982	15.5596	1.46753e-07

## Sheet: Tabelle3
		RPKM FemAnt1	RPKM FemAnt2	RPKM FemAnt3	RPKM MaleAnt1	RPKM MaleAnt3	RPKM FemMouth	RPKM MaleMouth	RPKM FemLeg	RPKM MaleLeg	RPKM FemHead	RPKM MaleHead	RPKM FemBody	RPKM MaleBody	RPKM LarvaHead	RPKM LarvaBody
	TcasOBP4A	5.93422	4.33195	6.97872	0	16.5058	380.231	326.703	0.462857	0.614979	42.9477	41.0158	0.0980091	12.9934	12.3958	0.202836
	TcasOBP4B	19.1267	9.69668	8.30418	0.894714	14.7426	892.077	814.706	0.304457	0.10113	53.9488	73.0014	0.0967023	0.577958	29.8119	0.300197
	TcasOBP4C	6131.46	3468.32	4671.97	4443.62	4383.9	880.183	785.338	14.8423	12.2873	68.8454	81.5937	43.2259	11.6117	150.13	0.600394
	TcasOBP4D	8979.14	7291.61	10464	9166.18	7937.47	49.0461	136.62	4.16571	4.30485	1.70277	1.6619	0.294027	0.106503	0.619791	0
	TcasOBP4E	9605.02	13106.9	19659.9	7965.38	17942.2	284.806	339.577	280.069	258.758	18.896	17.4683	1.48014	0.536139	240.243	0.204216
	TcasOBP4F	25.5124	22.0464	21.0922	0.839033	40.7131	1727.21	1535.99	0	0.247867	104.83	143.011	1.99093	0.309069	128.001	0.686726
	TcasOBP4G	387.238	52.123	73.2446	163.112	75.9349	666.043	556.362	1.96586	0.853911	51.7372	73.6908	73.1031	45.5651	105.093	1.39164
	TcasOBP5B	40.4691	16.3941	24.4458	40.5882	18.3877	4.85215	3.53074	3.60983	1.45002	0.988275	0.361708	0.319971	0	111.289	0.441467
	TcasOBP5D	20709	11860.1	17018.5	17855.6	15874.9	428.689	595.234	467.102	263.971	44.3113	53.7884	26.5755	8.74416	116.168	0.986049
	TcasOBP5C	2668.15	839.081	1187.74	2087.53	1021.18	116.366	150.426	111.189	57.5648	25.0338	21.0719	7.68567	5.41101	2.05363	0
	TcasOBP5F	3431.26	4606.67	5953.27	3540.78	5118.45	12.5797	41.8316	1.17529	1.33848	0.329425	0.723417	0	0	0.168619	0
	TcasOBP5G	2848.2	1959.92	3352.62	2510.62	2471.71	12.2202	26.4396	9.83374	5.64703	4.49653	1.43627	2.32933	1.72582	0	0.219122
	TcasOBP5H	6615.7	18667.8	24409.9	7867.79	20602.5	41.7234	124.221	0	0.48759	0.24001	0.14055	0	0.0562946	0	0
	TcasOBP6A	52.6959	17.5114	19.4749	46.4862	18.7934	25.9069	22.478	27.9339	15.3212	28.8225	25.58	17.5998	5.46433	31.4936	11.5076
	TcasOBP6B	60.0758	96.9992	133.02	66.6933	119.03	1519.89	1494.69	2.14071	3.14056	100.104	164.717	2.60643	1.16987	59.8388	0.117265
	TcasOBP6C	97.2893	44.5108	65.5187	90.0019	53.1711	133.404	122.734	0.432467	0	15.4006	22.6583	0.329667	0.119413	10.25	0
	TcasOBP6D	751.333	305.547	422.77	594.285	389.539	1323.89	997.772	15.2506	8.02764	147.037	205.961	1.69405	1.09302	350.679	2.19122
	TcasOBP6E	24.993	10.051	13.3623	21.6612	13.6493	56.8812	58.9524	0	0	6.68804	7.85662	0	0.283498	3.62956	0
	TcasOBP6F	75.4137	94.1216	129.581	65.1663	119.043	894.717	887.039	4.11017	2.79118	66.3515	109.168	3.01711	1.19795	31.0044	0.480316
	TcasOBP6G	107.048	58.3207	93.3247	92.9636	83.6083	811.164	695.518	2.16234	1.89618	90.8764	132.67	1.75822	3.04503	49.8603	0
	TcasOBP7B	54.9633	31.8735	41.3297	42.1757	32.6421	295.083	303.106	57.0017	40.7122	59.8318	52.7371	31.4638	15.4148	109.771	16.6654
	TcasOBP8A	100.868	59.1137	87.8696	144.896	77.8401	179.192	231.798	0.640213	0.637969	34.0201	58.663	10.1673	9.72266	14.3594	0.280558
	TcasOBP8B	2345.83	1935.74	2332.09	3102.88	2395.59	1037.93	1043.14	12.9508	12.3016	95.3153	130.592	1.44332	0.588153	55.9045	0.298704
	TcasOBP9A	1611.72	1464.57	2178.51	1432.9	1538.34	5.55465	21.3884	0.558881	0.10608	0.861573	0.344002	0	0.220454	0.962192	0.734749
	TcasOBP9B	13228	11655.6	16488.7	15869.7	14925.1	54.692	229.359	5.42913	3.34153	1.09655	1.23841	0.608616	0.716477	90.7668	0
	TcasOBP0A	925.343	381.018	525.231	751.031	427.393	207.744	208.492	1.15714	1.17871	28.0011	29.2495	1.96018	2.23657	16.7343	0.608508
	TcasOBP7A	292.025	186.523	245.422	299.517	218.648	3.73079	4.12995	0.995887	0.968767	1.70973	1.25663	1.08451	0.0245522	4.42928	0.607876
	TcasOBP5A	218.125	15.6857	31.0047	143.689	33.3024	156.85	175.204	252.864	154.668	132.274	99.335	36.6754	45.8098	206.911	48.4409
	TcasOBP5E	91.7783	64.2355	93.0896	86.1761	76.3321	1494.71	1298.11	7.40698	4.41921	277.281	306.415	20.3195	11.1054	171.139	9.42768
	TcasC-OBP2A	0	0	0.0328358	0	0	0	0	0	0	0	0	0.322341	0.467037	0	0
	TcasC-OBP3A	0	0.248088	1.87164	0.734789	2.44945	46.3464	49.0232	18.352	14.5515	66.7464	56.6987	83.164	34.5024	1.35895	25.5724
	TcasC-OBP4A	49.4431	47.7746	76.5732	60.9443	154.591	100.296	134.157	328.813	210.182	23.0646	31.7017	12.3564	11.2673	0.849343	6.44868
	TcasC-OBP4B	134.384	91.2716	130.583	79.8205	57.8998	161.848	142.476	612.168	245.954	43.9896	39.2788	9.30114	12.0926	41.138	41.5922
	TcasC-OBP4C	690.902	370.913	607.674	843.53	719.633	2382.76	2547.6	3796.02	3234.89	1204.95	1595.65	323.581	482.332	0	1.1546
	TcasC-OBP7A	0.650567	0.31897	0.591045	0.291755	39.5777	0	0	0.475714	61.31	0	0	0	286.549	0.382204	0
	TcasC-OBP7B	0	0.106323	0	0	0.0612362	0.543122	0.0773237	0.0845714	0.224733	0.207416	0.728775	1.71915	0.467037	0	3.55789
	TcasC-OBP7C	12716.1	3467.86	5438.16	10749.6	5246.55	30053.2	25520	8029.85	6431.86	4397.57	4949.34	664.846	450.89	23370.5	3454.3
	TcasC-OBP7D	2.83311	1.11897	2.68115	1.03526	2.6334	1.28115	1.59948	0.736589	0.367004	1.17424	0.793425	0.81885	0.0635584	0.369875	0.726284
	TcasC-OBP7E	6.01652	11.044	14.0984	3.24659	13.3948	242.383	162.938	28.0707	31.0233	89.2668	142.399	83.7602	124.085	10.8626	157.886
	TcasC-OBP7F	0.440233	0.863377	1.2332	0.965203	1.80255	100.151	156.737	10.5587	30.51	62.9499	131.081	33.2641	37.747	33.9673	32.8411
	TcasC-OBP7G	0.289141	0.815145	0.722388	0.216114	0.949161	21.0912	51.4203	9.30285	5.28123	100.763	40.2284	100.033	22.6513	1.86855	3.33552
	TcasC-OBP7H	25.3868	30.7218	23.0641	44.1361	45.53	449.944	370.299	94.5133	35.0723	13988.6	13817.1	812.736	527.688	2804.46	257.65
	TcasC-OBP7I	0	0.398712	0.443284	0.243129	20.5639	0.101835	0	0	38.8086	2.05342	1.88571	0	189.675	0	0
	TcasC-OBP7J	189.256	194.427	272.317	156.221	219.354	4.25857	4.50762	0.691948	0.459681	1.1455	0.96894	0	0.477651	6.77544	0
	TcasC-OBP7K	0	0.246263	2.05345	0	27.1409	0.0898547	0	0	22.4196	0.617672	0.217025	0.319971	283.493	0.337239	0.220733
	TcasC-OBP9A	5989.15	6428.2	9583.18	7822.82	7397.3	17.9041	48.4712	0.17701	0.411575	0.911665	0.915206	0	0	0	0.116356
	TcasC-OBP10A	5.24337	11.283	128.023	33.1816	124.219	12276.5	10575.5	999.51	918.206	5828.46	9964.24	3280.05	5535.99	4.2784	0.560069
	TcasC-OBP10B	1.20105	3.68042	65.4696	10.7276	46.7079	3578.56	3054.85	566.729	568.914	2860.42	3632.59	1640.33	2219.9	29.6355	3067.67
	TcasC-OBP10C	0	0	0.796526	0.364693	1.35629	47.6398	33.6811	12.5767	11.0216	47.1644	67.87	45.4425	56.5849	0.716633	231.715
	TcasC-OBP10D	0.293489	0.071948	1.49983	1.00908	1.83363	211.695	171.179	63.5239	39.6916	222.872	212.526	277.783	152.707	4.483	553.898
	TcasCSP7H	34.7912	18.6528	24.0273	28.2452	21.9851	0	0	0	0	0	0	0	0.456884	1.66176	0
	TcasCSP2A	314.278	14.9349	22.9928	242.402	26.4231	361.468	398.719	682.361	503.712	337.27	216.998	162.677	96.932	11.7876	16.1321
	TcasCSP3A	3.1735	0.31119	0.324354	1.89759	0.168026	3.37795	1.61248	3.80571	3.57654	0.500833	0.31995	1.65101	1.08928	0.372882	0
	TcasCSP7A	1373.67	781.436	1038.8	1516.54	728.726	10.0817	17.4848	0	0.252825	1.96008	2.45962	1.57141	0	58.6683	0.125082
	TcasCSP7B	55.5844	73.0696	83.9402	46.3073	80.9824	1398.48	1555.28	9.77307	10.2546	128.94	125.303	89.469	45.2068	13176.1	3367.13
	TcasCSP7C	53.2814	10.1432	11.4367	29.4672	10.4989	7.94315	6.88954	32.0821	21.0097	7.95232	5.01762	8.84826	2.91606	6.19171	0.750493
	TcasCSP7D	69.8343	10.541	14.4414	74.7621	18.5036	92.511	92.1541	35.0542	22.3394	108.548	88.6231	105.05	65.8207	15.0493	39.8699
	TcasCSP7E	41.5898	10.9551	12.9291	68.5855	20.1915	134.617	125.182	49.8367	81.0243	98.004	76.6776	52.1502	95.2005	587.229	141.224
	TcasCSP7F	108.218	31.083	54.6003	105.152	46.8077	53.0105	42.9786	112.675	112.568	66.2758	60.2521	42.7157	24.5134	457.38	176.288
	TcasCSP7G	2851.81	1597.57	2108.91	3140.59	1722.75	6.93088	23.8376	0.170405	0.45282	0.125378	0	1.51548	0.99986	28.2375	2.01625
	TcasCSP7I	4.79926	1.45105	1.30805	4.3524	1.49075	0.801327	0.513379	0.842248	3.79237	1.97385	1.29029	1.66455	476.815	3.19548	0.369095
	TcasCSP7J	1897.2	3276.05	4106.41	1955.74	3535.62	3520.46	3900.54	1126.78	982.749	3895.73	3538.75	1254.94	564.661	9897.56	845.979
	TcasCSP7K	17465.1	3353.93	5103.55	15242.6	5159.02	46977	54178.6	26979.1	20836	12725.4	13400.8	2529.82	2674.08	140.46	25.7982
	TcasCSP7L	1146.47	275.261	417.172	921.078	426.972	1079.1	1134.31	1890.16	1721.62	1429.76	1399.44	678.578	410.933	29.2028	29.1989
	TcasCSP7M	0	0.229658	0.141851	0.186723	0.198405	1.75971	3.08986	0.182674	0.121356	0.403216	2.0464	422.396	346.838	2.93533	2.76181
	TcasCSP7N	0.614709	0.263715	0.0349042	0.73513	0.130187	0.384889	0.493167	0.359595	0.358334	0.485059	0.387341	2.62695	2.10994	5.95877	5.55483
	TcasCSP7O	0	0	0	0	0	0	0	0	0	0	0	0.394703	0	6.08407	21.4427
	TcasCSP7P	0.307354	0.339062	0.209425	0.0918912	0.781123	0.866001	0.73975	2.33737	0.836113	0	0	1.14215	1.48937	0.361138	1.18188
	TcasCSP7Q	0.156136	1.37795	1.02842	0.420127	1.25657	0.684333	1.00212	0.548022	0.485423	0.448018	0.944493	1.39251	0.5044	0.733832	1.92126
	TcasCSP7R	999.27	1427.78	1988.68	629.77	1752.22	968.429	782.401	2313.57	1667.79	743.083	572.756	211.43	140.791	3545.69	1223
