# Supplementary material for: Tissue-specific transcriptomics, chromosomal localization, and phylogeny of chemosensory and odorant binding proteins from the red flour beetle Tribolium castaneum reveal subgroup specificities for olfaction or more general functions
Source: BMC Genomics. 2014 Dec 18;15:1141. doi: 10.1186/1471-2164-15-1141 (PMC4377858; doi:10.1186/1471-2164-15-1141)
Supplement: Supplementary file 3 — Additional file 3: Table S2: Proteins of antennal extracts identified by MALDI-TOF-TOF MS-fingerprinting: accession number, molecular weight, protein isoelectric point, peptide count, ion score, and Pfam prediction. (XLSX 24 KB) [file 12864_2014_6882_MOESM3_ESM.xlsx]

## Sheet: Tabelle1
Accession Number	Protein MW	Protein PI	Peptide Count	Score	Pfam Prediction
au2.g10024.t1	55156.1	5.31	2	174	ATP-synt_ab_N
au2.g10024.t1	55156.1	5.31	2	171	ATP-synt_ab_N
au2.g10068.t1	15981.8	6.79	1	97	PBP_GOBP
au2.g10213.t1	28841.7	8.25	1	43	DEK_C
au2.g10334.t1	54302.3	6.81	1	64	#N/A
au2.g10354.t1	42301.6	4.84	1	41	Tubulin
au2.g1048.t1	203930	7.19	7	443	Vitellogenin_N
au2.g1048.t1	203930	7.19	21	1490	Vitellogenin_N
au2.g1055.t1	55725.1	5.88	1	86	Thioredoxin
au2.g1055.t1	55725.1	5.88	2	177	Thioredoxin
au2.g10664.t1	31294.7	5.6	1	82	EF-hand_8
au2.g10704.t1	46953.3	6.48	1	65	Enolase_N
au2.g10704.t1	46953.3	6.48	1	71	Enolase_N
au2.g10795.t1	21320.9	5.89	2	94	Sod_Cu
au2.g10795.t1	21320.9	5.89	1	45	Sod_Cu
au2.g11033.t1	13024.7	9.45	2	288	#N/A
au2.g11033.t1	13024.7	9.45	3	308	#N/A
au2.g11068.t1	59766.6	8.38	1	49	Rieske
au2.g11068.t1	59766.6	8.38	1	43	Rieske
au2.g11076.t1	11368.7	9.4	1	102	#N/A
au2.g11111.t1	37732.6	8.9	1	47	DUF4137
au2.g11111.t1	37732.6	8.9	1	41	DUF4137
au2.g11128.t1	84470.1	8.48	1	42	His_Phos_2
au2.g11134.t1	39161.1	8.85	1	55	Parvo_coat_N
au2.g1115.t1	22093.3	6	1	50	ADK
au2.g11170.t1	35420.4	8.43	1	57	Gp_dh_N
au2.g11252.t1	32162.4	8.97	1	90	ECH
au2.g11252.t1	32162.4	8.97	1	133	ECH
au2.g11264.t7	229854	5.94	3	134	#N/A
au2.g11272.t1	62409.4	8.51	2	109	COesterase
au2.g11272.t1	62409.4	8.51	1	126	COesterase
au2.g11349.t1	10428	4.75	3	285	Chitin_bind_4
au2.g11349.t1	10428	4.75	4	407	Chitin_bind_4
au2.g11378.t1	41794.8	5.3	7	555	Actin
au2.g11387.t1	11784.2	9.6	1	63	Cytochrome-c551
au2.g11387.t1	11784.2	9.6	2	142	Cytochrome-c551
au2.g11454.t1	30495.9	6.61	3	215	#N/A
au2.g11454.t1	30495.9	6.61	1	92	#N/A
au2.g11455.t1	40800.5	4.78	4	254	#N/A
au2.g11455.t1	40800.5	4.78	2	133	#N/A
au2.g1156.t1	34707.2	9.15	1	50	CoA_binding
au2.g11560.t1	85433.8	8.2	1	49	Aconitase
au2.g11568.t1	30244.4	8.33	1	114	Porin_3
au2.g11568.t1	30244.4	8.33	1	140	Porin_3
au2.g11701.t1	12333.4	9.99	1	43	WRW
au2.g11858.t1	17847.6	8.54	1	115	EAV_GS
au2.g11858.t1	17847.6	8.54	1	112	EAV_GS
au2.g1218.t1	203675	7.01	8	469	Vitellogenin_N
au2.g12492.t1	58627.7	6.23	1	52	Catalase
au2.g12498.t1	16226.7	10.46	1	51	Ribosomal_S11
au2.g12504.t1	35068	6.77	1	59	#N/A
au2.g12529.t1	14923.5	6.73	5	412	PBP_GOBP
au2.g12529.t1	14923.5	6.73	2	180	PBP_GOBP
au2.g12530.t1	14378.3	6.23	3	334	PBP_GOBP
au2.g12530.t1	14378.3	6.23	2	199	PBP_GOBP
au2.g12593.t1	523614	6.15	1	42	RCC1
au2.g12642.t1	32733.7	4.74	1	46	WEMBL
au2.g12642.t4	35059	4.69	1	53	#N/A
au2.g1392.t1	25487.7	4.68	2	115	37694
au2.g1392.t1	25487.7	4.68	1	52	37694
au2.g141.t1	15209.8	6.59	1	47	Lipocalin
au2.g1413.t1	67527.8	7.92	5	446	Transketolase_N
au2.g1413.t1	67527.8	7.92	6	526	Transketolase_N
au2.g1534.t1	24010.4	8.88	4	254	Histone
au2.g1536.t1	37839.5	11.1	1	69	Histone
au2.g1536.t1	37839.5	11.1	1	42	Histone
au2.g16.t1	11081.8	5.2	2	202	ETRAMP
au2.g16.t1	11081.8	5.2	2	214	ETRAMP
au2.g1624.t1	336796	9.49	1	40	RVT_1
au2.g17.t1	21053.4	7.79	1	149	RBFA
au2.g17.t1	21053.4	7.79	1	131	RBFA
au2.g1759.t1	14534.7	10.05	6	422	Histone
au2.g1759.t1	14534.7	10.05	4	268	Histone
au2.g1866.t1	19474.5	10.66	2	221	Linker_histone
au2.g1931.t1	31585.4	6.41	1	44	LRR_4
au2.g1931.t1	31585.4	6.41	1	50	LRR_4
au2.g2011.t1	23213.2	11.12	2	194	Linker_histone
au2.g2058.t1	18279.8	4.62	1	42	Chitin_bind_4
au2.g2093.t1	22531.2	9.36	1	72	Pro_isomerase
au2.g2155.t1	8699.86	9.75	2	106	ATP-synt_E
au2.g2155.t1	8699.86	9.75	1	60	ATP-synt_E
au2.g2156.t1	49862.5	5.01	1	62	Tubulin
au2.g2156.t1	49862.5	5.01	1	110	Tubulin
au2.g2205.t1	33194.4	5.42	1	43	#N/A
au2.g223.t1	24719.7	8.48	1	55	ATE_N
au2.g23.t1	11942.9	4.61	1	117	Thioredoxin
au2.g2321.t1	24003.8	8.72	1	106	GST_N
au2.g2321.t1	24003.8	8.72	1	119	GST_N
au2.g2324.t1	25029.2	7.05	1	44	GST_N_3
au2.g2324.t1	25029.2	7.05	1	42	GST_N_3
au2.g2325.t1	24698.9	7.01	3	195	GST_N_3
au2.g2325.t1	24698.9	7.01	3	196	GST_N_3
au2.g235.t1	41775.6	8.63	1	47	Peptidase_A22B
au2.g2368.t1	62129.3	5.93	2	109	HSP70
au2.g2368.t1	62129.3	5.93	3	226	HSP70
au2.g2463.t1	278548	5.08	2	114	Spectrin
au2.g2507.t1	20251.5	6.48	1	44	Chitin_bind_4
au2.g2515.t1	21231.6	9.6	4	368	Chitin_bind_4
au2.g2515.t1	21231.6	9.6	4	347	Chitin_bind_4
au2.g2626.t1	123305	5.59	1	53	Alpha-amylase_C
au2.g2677.t1	56170.7	6.69	1	90	Aldedh
au2.g2684.t1	36965.4	8.59	1	127	Transaldolase
au2.g2684.t1	36965.4	8.59	1	128	Transaldolase
au2.g2729.t1	45325.1	7.46	1	66	DnaJ
au2.g2756.t1	68948.2	6.24	2	118	FERM_N
au2.g2756.t1	67343.3	5.83	1	58	FERM_N
au2.g2799.t1	14733.2	5.13	1	140	Cyt-b5
au2.g2835.t1	48168.8	6.4	1	42	#N/A
au2.g2840.t1	17016.4	4.57	1	102	EF-hand_6
au2.g291.t1	29805.8	9.67	2	181	Ribosomal_S3Ae
au2.g2910.t1	75293.7	6.11	1	44	HSP70
au2.g2927.t1	24188.3	5.73	2	106	Ferritin
au2.g2928.t1	25517	5.99	1	72	Ferritin
au2.g2928.t1	25517	5.99	2	146	Ferritin
au2.g2946.t1	22731.2	9.75	1	74	OSCP
au2.g2946.t1	22731.2	9.75	2	202	OSCP
au2.g2958.t1	459497	5.81	1	51	CH
au2.g2958.t1	459497	5.81	1	53	CH
au2.g3048.t1	16300.2	5.57	1	78	Tektin
au2.g3048.t1	21771.9	5.36	3	371	Tektin
au2.g308.t1	27061.4	8.96	1	51	adh_short
au2.g308.t1	27061.4	8.96	3	182	adh_short
au2.g3138.t1	36604.9	7.63	1	94	FBPase
au2.g3138.t1	36604.9	7.63	1	87	FBPase
au2.g3163.t1	79050.8	6.05	1	85	Hemocyanin_N
au2.g3193.t1	16799.8	4.09	1	131	DUF2267
au2.g3193.t1	16799.8	4.09	1	127	DUF2267
au2.g3314.t1	17176.4	10.16	1	59	Ribosomal_S9
au2.g353.t1	67458.2	5.9	1	102	Filament
au2.g353.t1	67458.2	5.9	1	47	Filament
au2.g3704.t1	41278.1	5.39	1	42	Arm
au2.g3727.t1	6736.59	10.89	1	77	ATP-synt_Eps
au2.g3738.t1	23699.5	8.95	2	103	GST_N
au2.g3829.t1	9855.67	8.35	1	50	COX6B
au2.g3874.t1	41758.9	5.29	5	336	Actin
au2.g3977.t1	16940.4	6.16	1	51	Cofilin_ADF
au2.g3977.t1	16940.4	6.16	1	119	Cofilin_ADF
au2.g4185.t1	36347.4	4.76	1	83	Propeptide_C1
au2.g4189.t1	31528.4	4.73	1	90	Methyltransf_FA
au2.g4189.t1	31528.4	4.73	1	126	Methyltransf_FA
au2.g4203.t1	75337.8	8	1	48	#N/A
au2.g4212.t1	23556.2	6.12	1	50	GST_N
au2.g4212.t1	23556.2	6.12	2	110	GST_N
au2.g4250.t1	55428.1	4.78	1	78	Thioredoxin
au2.g4250.t1	55428.1	4.78	2	80	Thioredoxin
au2.g4450.t1	32742.3	8.59	4	375	Catalase
au2.g4450.t1	32742.3	8.59	5	445	Catalase
au2.g4510.t1	15118	8.77	1	56	Thioredoxin
au2.g4835.t1	86184.9	7.72	1	54	ATP-gua_PtransN
au2.g4835.t1	86184.9	7.72	1	69	ATP-gua_PtransN
au2.g4863.t1	14531	10.6	5	370	Histone
au2.g4863.t1	14531	10.6	3	199	Histone
au2.g4866.t1	21763.7	4.82	1	99	DUF1020
au2.g4866.t1	21763.7	4.82	1	116	DUF1020
au2.g4867.t1	12422.3	4.82	1	167	#N/A
au2.g491.t1	16790.9	9.73	1	115	Ribosomal_L22e
au2.g492.t1	35479.3	9.42	2	102	Ldh_1_N
au2.g492.t1	35479.3	9.42	1	105	Ldh_1_N
au2.g4933.t1	26178.9	6.99	4	271	Vps35
au2.g4933.t1	26178.9	6.99	4	313	Vps35
au2.g495.t1	33346.5	6.54	1	57	PurA
au2.g5142.t1	18953.7	11.56	1	59	KOW
au2.g5158.t1	101731	5.38	1	109	Myosin_tail_1
au2.g5172.t1	61982.6	4.39	1	74	Ins_allergen_rp
au2.g519.t1	39698.4	8.74	1	77	#N/A
au2.g520.t1	310241	8.56	19	1351	Vitellogenin_N
au2.g520.t1	310241	8.56	27	1688	Vitellogenin_N
au2.g5268.t1	175602	5.12	2	129	#N/A
au2.g5292.t1	71037.1	5.33	3	246	HSP70
au2.g5292.t1	71037.1	5.33	1	129	HSP70
au2.g5351.t1	16390.2	4.88	1	127	PBP_GOBP
au2.g5351.t1	16390.2	4.88	1	77	PBP_GOBP
au2.g5352.t1	16631.2	5.28	3	195	PBP_GOBP
au2.g5352.t1	16631.2	5.28	1	49	PBP_GOBP
au2.g5353.t1	16000	5.05	2	203	PBP_GOBP
au2.g5353.t1	16000	5.05	1	114	PBP_GOBP
au2.g5374.t1	9568.01	9	1	47	UcrQ
au2.g5437.t1	12543.9	10.79	1	40	Tnp_zf-ribbon_2
au2.g5549.t1	16449.7	8.42	2	206	Redoxin
au2.g5549.t1	16449.7	8.42	2	149	Redoxin
au2.g562.t1	39720.4	7.6	4	309	Glycolytic
au2.g562.t1	39720.4	7.6	7	555	Glycolytic
au2.g5646.t1	24202.6	5.78	1	61	GST_N_3
au2.g5794.t1	20771.6	4.77	1	42	ETRAMP
au2.g5803.t1	112789	5.81	1	44	Sec2p
au2.g5943.t1	29840.1	10.32	1	41	Ribosomal_S5
au2.g6061.t1	20127.3	9.7	1	47	#N/A
au2.g6091.t1	20935.5	4.69	1	103	Cyt-b5
au2.g6131.t1	97556.9	6.13	1	41	Phosphorylase
au2.g6131.t1	97556.9	6.13	1	66	Phosphorylase
au2.g618.t1	30480.8	10.54	1	42	Ribosomal_L6e_N
au2.g6300.t1	68109.5	5.19	1	48	ATP-synt_ab_N
au2.g6300.t1	68109.5	5.19	1	57	ATP-synt_ab_N
au2.g6449.t1	50743.8	8.69	1	42	Nucleoside_tran
au2.g6467.t1	30706.6	4.65	1	71	#N/A
au2.g6467.t1	30706.6	4.65	1	52	#N/A
au2.g6485.t1	27490.9	4.98	1	79	Trypsin
au2.g6499.t1	15679.9	6.23	5	452	Sod_Cu
au2.g6499.t1	15679.9	6.23	3	248	Sod_Cu
au2.g6500.t1	10975.9	9.3	1	70	ATP-synt_G
au2.g6739.t1	33920.6	5.78	1	44	#N/A
au2.g6747.t1	48121.9	7.6	2	96	Glyco_hydro_18
au2.g6747.t1	48121.9	7.6	1	71	Glyco_hydro_18
au2.g6748.t1	49257.3	7.01	1	81	Glyco_hydro_18
au2.g6767.t1	16641.7	5.11	1	84	ATP-synt_DE_N
au2.g6767.t1	16641.7	5.11	2	242	ATP-synt_DE_N
au2.g6853.t1	18313.2	6.35	1	85	Chitin_bind_4
au2.g687.t1	14214	5.09	2	159	NPCBM_assoc
au2.g687.t1	14214	5.09	1	108	NPCBM_assoc
au2.g6899.t1	24523.1	5.26	2	126	EF-hand_7
au2.g6899.t1	24523.1	5.26	1	44	EF-hand_7
au2.g6934.t1	31513.5	11.33	1	75	#N/A
au2.g6934.t1	31513.5	11.33	3	257	#N/A
au2.g6949.t1	9077.64	9.39	1	67	B12D
au2.g6970.t1	21540.4	6.34	2	112	ADK
au2.g6970.t1	21540.4	6.34	2	129	ADK
au2.g7120.t1	93090.9	5.48	1	42	VIT
au2.g7120.t1	93090.9	5.48	1	47	VIT
au2.g7128.t1	17016.2	7.51	1	44	EB
au2.g7134.t1	60102.6	7.65	4	217	G6PD_N
au2.g7187.t1	52457.7	8.35	4	307	NAD_binding_2
au2.g7187.t1	52457.7	8.35	4	319	NAD_binding_2
au2.g7195.t1	50353.4	9.1	3	178	GTP_EFTU
au2.g7195.t1	50353.4	9.1	3	184	GTP_EFTU
au2.g728.t1	10518.1	5.32	2	231	Mod_r
au2.g7362.t1	39969	7.81	1	144	#N/A
au2.g7499.t1	17697.6	10.39	1	56	Ribosomal_S13
au2.g7499.t1	17697.6	10.39	1	58	Ribosomal_S13
au2.g7612.t1	14846.1	4.27	1	57	PBP_GOBP
au2.g7613.t1	60852.2	6.96	2	120	PBP_GOBP
au2.g7613.t1	60852.2	6.96	1	54	PBP_GOBP
au2.g7633.t1	12999.4	4.49	1	58	Chitin_bind_4
au2.g7636.t1	11404.6	4.32	3	452	Chitin_bind_4
au2.g7636.t1	11404.6	4.32	6	879	Chitin_bind_4
au2.g7638.t1	11048.5	5.09	7	769	Chitin_bind_4
au2.g7638.t1	11048.5	5.09	8	839	Chitin_bind_4
au2.g7640.t1	73113.5	8.45	2	77	Chitin_bind_4
au2.g7640.t1	73113.5	8.45	1	77	Chitin_bind_4
au2.g768.t1	100270	8.44	3	151	Hemocyanin_N
au2.g768.t1	100270	8.44	2	202	Hemocyanin_N
au2.g7732.t1	82541.8	4.99	1	62	HATPase_c_3
au2.g7809.t1	45494.2	11.56	1	50	Ribosomal_L4
au2.g7835.t1	16415.7	4.72	1	47	PBP_GOBP
au2.g7859.t1	12376.3	5.3	2	253	Chitin_bind_4
au2.g7859.t1	12376.3	5.3	2	242	Chitin_bind_4
au2.g7864.t1	13984.8	4.77	6	579	Chitin_bind_4
au2.g7864.t1	13984.8	4.77	10	1060	Chitin_bind_4
au2.g7865.t1	14549.2	4.28	3	302	Chitin_bind_4
au2.g7865.t1	14549.2	4.28	5	557	Chitin_bind_4
au2.g7869.t1	14376.2	4.44	2	182	Chitin_bind_4
au2.g7869.t1	14376.2	4.44	4	435	Chitin_bind_4
au2.g7872.t1	18322	5.28	3	263	Chitin_bind_4
au2.g7872.t1	18322	5.28	9	769	Chitin_bind_4
au2.g7946.t1	11035	8.96	1	60	Cpn10
au2.g7979.t1	23884.1	10.56	1	83	Ribosomal_S8e
au2.g8005.t1	16833.6	6.27	2	143	Chitin_bind_4
au2.g8005.t1	16833.6	6.27	2	163	Chitin_bind_4
au2.g805.t1	60898.6	6.26	1	43	Gelsolin
au2.g8054.t1	60226.4	5.97	2	121	Chitin_bind_4
au2.g8167.t1	17221.8	5.24	1	73	COX5A
au2.g8169.t1	140970	5.24	1	50	I-set
au2.g8209.t1	9134.72	9.47	1	63	COX6C
au2.g8321.t1	10014.9	10.1	7	789	#N/A
au2.g8321.t1	10014.9	10.1	5	559	#N/A
au2.g8342.t1	14727	10.55	1	58	Ribosomal_L14
au2.g84.t1	55241.1	5.21	7	533	ATP-synt_ab_N
au2.g84.t1	55241.1	5.21	5	408	ATP-synt_ab_N
au2.g8523.t1	50127.1	4.75	3	163	Tubulin
au2.g8523.t1	50127.1	4.75	4	264	Tubulin
au2.g8536.t1	13544.8	8.99	1	70	COX5B
au2.g8547.t1	12020.4	9.07	1	82	ATP-synt_F6
au2.g8547.t1	12020.4	9.07	2	109	ATP-synt_F6
au2.g8575.t1	37794.3	9.35	1	173	RRM_1
au2.g8694.t1	46213.9	6.07	1	47	EcKinase
au2.g8712.t1	14029.9	6.71	1	115	OS-D
au2.g8732.t1	9656.22	10.07	1	54	COX7a
au2.g8841.t1	15760.7	5.27	2	128	OS-D
au2.g8841.t1	15760.7	5.27	2	152	OS-D
au2.g8857.t1	15813.6	6.1	1	55	zf-P11
au2.g8891.t1	156094	7.42	1	62	Ank
au2.g8906.t1	80094.1	7.37	1	104	GMC_oxred_N
au2.g8906.t1	80094.1	7.37	6	460	GMC_oxred_N
au2.g8947.t1	13473.2	9.58	1	45	V-ATPase_G
au2.g9000.t1	11646	6.73	1	66	FKBP_C
au2.g9000.t1	11646	6.73	2	208	FKBP_C
au2.g9050.t1	32046.7	9.51	1	67	ATP-synt
au2.g9050.t1	32046.7	9.51	1	59	ATP-synt
au2.g9120.t1	26840.5	6.35	1	69	NAF
au2.g9151.t1	14306.7	4.81	1	165	CBM_14
au2.g9442.t1	21945.8	7.63	1	66	ETC_C1_NDUFA4
au2.g9468.t1	14794.6	7.6	5	487	PBP_GOBP
au2.g9468.t1	14794.6	7.6	7	549	PBP_GOBP
au2.g9472.t1	14672.8	8.9	3	215	PBP_GOBP
au2.g9472.t1	14672.8	8.9	5	383	PBP_GOBP
au2.g9505.t1	59462.6	8.99	2	153	ATP-synt_ab_N
au2.g9505.t1	59462.6	8.99	1	110	ATP-synt_ab_N
au2.g9534.t1	7415.78	10.01	1	48	COX7C
au2.g9582.t1	14300.4	6.41	1	122	OS-D
au2.g9606.t1	16935.2	4.54	1	100	EF-hand_9
au2.g9636.t1	19648.6	7.57	1	52	CHCH
au2.g9636.t1	19648.6	7.57	1	46	CHCH
au2.g9658.t1	111794	5.33	1	45	Cation_ATPase_N
au2.g971.t1	58412.7	8.15	1	46	Thiolase_N
au2.g9746.t1	13687.5	10.39	3	194	DUF1764
au2.g9878.t1	25099.6	5.65	3	206	DUF1664
au2.g9878.t1	25099.6	5.65	3	263	DUF1664
au2.g9879.t1	26751.8	6.32	1	97	DUF3259
au2.g9880.t1	18873.2	4.48	1	177	Nucleoplasmin
ceratine	63307.9	5.13	2	97	#N/A
